# Supplementary material for: Development of SSR markers and identification of major quantitative trait loci controlling shelling percentage in cultivated peanut (Arachis hypogaea L.)
Source: Theor Appl Genet. 2017 May 15;130(8):1635–48. doi: 10.1007/s00122-017-2915-3 (PMC5511596; doi:10.1007/s00122-017-2915-3)
Supplement: Supplementary file 8 — Supplementary material 8 (XLSX 627 kb) [file 122_2017_2915_MOESM8_ESM.xlsx]

## Sheet: Sheet1
nr	Locus	classfication	1	2	3	4	5	6	7	8	9	10	11	12	13	14	15	16	17	18	19	20	21	22	23	24	25	26	27	28	29	30	31	32	33	34	35	36	37	38	39	40	41	42	43	44	45	46	47
			QT487	QT488	QT489	QT490	QT491	QT492	QT493	QT494	QT495	QT496	QT497	QT498	QT499	QT500	QT501	QT502	QT503	QT504	QT505	QT506	QT507	QT508	QT509	QT510	QT511	QT512	QT513	QT514	QT515	QT516	QT517	QT518	QT519	QT520	QT521	QT522	QT523	QT524	QT525	QT526	QT527	QT528	QT529	QT530	QT531	QT532	QT533
1	AHGS1930	(a,h,b)	A	A	A	B	B	B	B	A	B	A	A	B	H	B	A	A	A	A	H	B	B	A	A	B	A	B	A	H	H	A	B	A	B	H	B	B	B	A	B	B	B	A	A	A	A	A	B
2	AhTE0800	(a,c)	A	A	A	C	C	C	C	A	C	A	A	C	C	C	A	A	C	C	A	C	C	A	A	C	A	C	A	A	A	C	C	A	C	A	C	C	C	A	C	C	C	A	C	C	A	A	C
3	AGGS2728	(a,h,b)	A	A	A	B	B	B	B	A	B	A	A	B	B	B	A	A	B	B	A	B	B	A	A	B	A	B	A	A	A	B	B	A	B	A	B	B	B	A	B	B	B	A	B	B	A	A	B
4	AHGS1650	(a,h,b)	A	B	A	B	A	A	A	A	B	A	A	A	A	B	B	A	A	A	B	H	A	A	B	B	A	A	B	B	A	A	B	B	B	B	A	B	B	A	A	B	B	B	A	A	A	A	B
5	AhTE0725	(a,c)	A	A	A	C	A	C	A	A	C	A	A	C	C	A	A	A	A	A	A	C	A	A	A	C	C	C	A	A	A	A	C	A	C	A	A	C	C	A	C	A	C	A	A	A	A	A	A
6	AhTE0795	(b,d)	D	B	D	B	B	B	B	D	B	D	B	B	B	B	B	D	D	D	B	B	B	D	B	B	D	B	D	B	B	D	B	D	B	B	B	B	B	D	B	B	B	D	B	D	D	B	D
7	AhTE0994	(a,c)	A	A	A	C	C	C	C	A	C	A	A	C	C	C	A	A	A	A	A	C	C	A	A	C	C	C	A	A	A	A	C	A	C	A	C	C	C	A	C	C	C	A	A	A	A	A	A
8	AGGS0300	(a,h,b)	A	A	A	B	B	B	B	A	B	A	A	B	B	B	A	A	A	A	B	B	B	A	A	B	A	B	A	A	A	A	H	A	B	H	B	B	B	A	B	B	A	A	A	A	B	A	A
9	AGGS1840	(b,d)	D	D	D	B	B	B	B	D	B	D	D	B	B	B	D	D	D	D	B	B	B	D	D	B	D	B	D	B	B	B	B	D	B	B	B	B	B	D	B	B	B	D	D	D	B	D	D
10	AGGS1572	(a,h,b)	A	A	A	-	B	B	B	A	B	A	A	B	B	H	A	A	A	A	B	A	B	A	A	B	A	B	A	B	B	B	B	A	B	B	B	B	B	A	B	B	H	A	B	B	B	A	A
11	AGGS1451	(a,h,b)	A	A	A	B	B	B	B	A	B	A	A	B	B	B	A	A	A	A	B	B	B	-	A	B	A	B	A	H	H	A	B	A	B	H	B	B	B	A	B	B	-	A	A	A	B	A	A
12	AhTE0678	(a,h,b)	A	A	A	B	B	B	B	A	B	-	A	B	B	B	A	A	A	A	H	B	B	A	A	B	A	B	A	H	H	A	B	A	B	H	B	B	B	A	B	B	B	A	A	A	A	A	A
13	AGGS0005	(a,h,b)	A	A	A	B	B	B	B	A	B	A	A	B	B	B	A	A	A	A	H	B	B	A	A	B	A	B	A	H	H	A	B	A	B	H	A	H	B	A	B	B	H	A	A	A	A	A	A
14	AhTE0233-2	(b,d)	D	D	D	B	D	B	B	D	B	D	D	B	B	B	D	D	D	D	B	B	B	D	D	B	D	B	D	B	B	D	B	D	B	B	B	B	B	D	B	B	B	D	D	D	D	D	D
15	AGGS2508	(a,h,b)	A	A	A	B	B	B	B	A	B	A	A	B	B	B	A	A	A	A	A	B	B	A	A	B	A	B	A	A	A	A	-	A	B	A	B	A	-	A	B	B	A	A	A	A	B	A	A
16	AGGS1064	(a,h,b)	B	B	A	B	B	B	B	A	B	A	A	B	B	B	A	A	-	A	H	A	B	A	A	B	A	B	A	H	A	A	H	A	B	A	B	A	B	A	B	B	H	A	A	A	B	A	A
17	GA110	(a,h,b)	A	A	A	B	B	B	B	A	B	A	A	B	B	B	A	A	A	A	H	B	B	A	A	B	A	B	A	H	H	A	B	A	B	H	B	H	B	A	B	B	H	A	A	A	A	A	A
18	AGGS2317	(a,h,b)	-	A	A	B	B	B	B	A	B	A	A	B	B	B	A	A	A	A	H	B	B	A	A	B	A	B	A	H	H	A	H	A	B	H	B	H	B	A	B	B	H	A	A	A	A	A	A
19	AHGS1294	(a,h,b)	A	A	A	B	B	B	B	A	B	A	A	B	B	B	A	A	A	A	H	B	B	A	A	B	A	B	A	H	H	A	H	A	B	H	B	H	B	A	B	B	H	A	A	A	A	A	A
20	A01A313	(a,h,b)	A	A	A	B	B	B	B	A	B	A	A	B	B	B	A	A	A	A	H	B	B	A	A	B	A	B	A	H	-	A	H	A	B	H	B	H	B	A	B	B	H	A	A	A	B	A	A
21	AHGA374228	(a,h,b)	A	A	A	B	B	B	B	A	B	A	-	B	B	B	A	A	A	A	H	B	B	A	A	B	A	B	A	H	H	A	H	B	A	H	B	H	B	A	B	B	H	A	A	A	B	A	A
22	AhTE0233-1	(a,c)	A	A	A	C	A	C	C	A	C	A	A	C	C	C	A	A	A	A	C	C	C	A	A	C	A	C	A	C	C	A	C	A	C	C	C	C	C	A	C	C	C	A	A	A	A	A	A
23	AGGS1213	(a,h,b)	A	A	A	B	B	B	B	A	B	A	A	B	B	B	A	A	A	A	H	B	B	A	A	B	A	B	A	H	H	A	H	A	B	H	A	H	B	A	B	B	H	A	A	A	B	A	A
24	AGGS0331	(a,h,b)	A	A	A	B	B	B	B	A	B	A	A	B	B	B	A	A	A	A	H	-	B	A	A	B	A	B	A	H	H	A	H	A	B	H	B	H	B	A	B	B	H	A	A	A	B	A	A
25	AHGA329002	(a,h,b)	A	A	A	B	B	B	B	A	B	A	A	B	B	B	A	A	A	A	H	B	B	A	A	B	-	B	A	H	H	A	H	A	B	H	B	H	B	A	B	B	H	A	A	A	B	A	A
26	AHGA367823	(a,h,b)	A	A	A	B	B	B	B	A	B	A	A	B	B	B	A	A	A	A	H	A	B	A	A	B	A	B	A	H	H	A	H	A	B	H	B	H	B	A	B	B	H	A	A	A	B	A	A
27	ARS731	(a,h,b)	A	-	A	B	B	B	B	A	B	A	A	-	B	B	A	A	A	A	H	A	B	A	A	B	A	B	A	H	H	A	H	A	B	H	B	H	B	A	B	B	H	A	A	A	B	A	A
28	AHGA171408	(a,h,b)	A	A	A	B	B	B	B	A	B	A	A	B	B	B	A	A	A	A	H	A	B	A	A	B	A	B	A	H	H	A	H	A	B	H	B	H	B	A	B	B	H	A	A	A	H	A	A
29	AHGA164448	(a,h,b)	A	A	A	B	B	B	B	A	B	A	A	B	B	B	A	A	A	A	H	A	B	A	A	B	A	B	A	H	H	A	H	A	B	H	B	H	B	A	B	B	H	A	A	A	B	A	A
30	AHGA375182	(a,h,b)	A	A	A	-	B	B	B	A	B	A	A	B	B	B	A	A	-	A	H	A	B	A	A	B	A	B	A	H	A	A	H	A	B	H	B	H	B	A	B	B	H	A	A	A	B	-	A
31	AGGS2030	(a,h,b)	A	A	A	B	B	B	B	A	B	A	A	B	B	B	A	A	A	-	H	A	B	A	A	B	A	B	A	H	A	A	H	A	B	H	A	H	B	A	B	B	H	A	A	A	B	A	A
32	AHGS1974	(a,h,b)	A	A	A	B	B	B	B	A	B	A	A	B	B	B	A	A	A	A	H	A	B	A	A	B	A	B	A	H	H	A	H	A	B	H	B	B	B	A	B	B	H	-	A	A	B	A	A
33	AHGS1910	(a,h,b)	A	A	A	B	B	B	B	A	B	A	A	B	B	B	A	A	A	A	H	A	B	A	A	B	A	B	A	H	A	A	H	A	B	H	B	B	B	A	B	B	H	A	A	A	B	A	A
34	A01A246	(a,h,b)	A	A	A	B	B	B	B	A	B	A	A	B	B	B	A	A	A	A	H	A	B	A	A	B	A	B	A	H	H	A	H	A	B	H	B	H	B	A	B	B	H	A	A	A	B	A	A
35	AHGS1666	(a,h,b)	B	B	A	B	B	B	B	A	B	A	A	B	B	B	A	A	A	A	H	A	B	A	A	B	A	B	A	H	A	A	H	A	B	H	B	H	B	A	B	B	H	A	A	A	B	A	A
36	AGGS1615	(a,h,b)	B	B	A	B	B	B	B	A	B	A	A	B	B	B	A	A	A	A	H	A	B	A	A	B	A	B	A	H	A	A	H	A	B	H	A	H	B	A	B	B	H	A	A	A	B	A	A
37	AGGS1005	(a,h,b)	A	A	A	B	B	B	B	A	B	A	A	B	B	B	A	A	A	A	H	A	B	A	A	B	A	B	A	H	H	A	B	A	B	A	B	B	B	A	B	B	H	A	A	A	H	A	A
38	AGGS2121	(a,h,b)	B	A	A	B	B	B	B	A	B	A	A	B	B	B	A	A	A	A	H	A	B	A	H	B	A	B	A	H	H	A	-	A	B	H	B	H	B	A	B	B	A	A	A	A	B	A	A
39	AGGS0940	(a,h,b)	B	B	A	B	B	B	B	A	B	A	A	B	B	B	A	A	A	-	H	A	B	A	A	B	A	B	A	H	A	A	H	A	B	H	B	H	B	A	B	B	H	A	A	A	B	A	A
40	AGGS2701	(a,h,b)	A	A	A	B	B	B	B	A	B	A	A	B	B	B	A	A	A	A	A	A	B	A	A	B	A	B	A	H	H	A	A	A	B	A	B	A	B	A	B	B	H	A	A	A	B	A	A
41	AHGS1465	(a,h,b)	A	A	A	B	B	B	B	A	B	A	A	B	B	B	A	A	A	A	B	A	B	A	A	B	A	B	A	B	B	A	-	A	B	H	B	B	B	A	B	B	B	A	A	A	B	A	A
42	AGGS1885	(b,d)	D	D	D	B	B	B	B	D	B	D	D	B	B	B	D	D	D	D	B	D	B	D	D	B	D	B	D	B	B	D	B	D	B	B	B	B	B	D	B	B	B	D	D	D	B	D	D
43	AHGS1459	(a,h,b)	A	A	A	B	B	B	B	A	B	A	A	B	B	B	A	A	A	A	B	A	B	A	A	B	A	B	A	B	B	A	B	A	B	B	B	B	B	A	B	B	B	A	A	A	B	A	A
44	A01A245	(a,h,b)	A	A	A	B	B	B	B	A	B	A	A	B	B	B	A	A	A	A	B	A	B	A	A	B	A	B	A	B	B	A	B	A	B	H	B	A	B	A	B	B	A	A	A	A	B	A	A
45	GM2807	(a,h,b)	A	A	A	B	B	B	B	A	B	A	A	B	B	B	A	A	-	A	A	B	B	A	A	B	A	B	A	A	A	A	A	A	B	A	B	A	B	A	B	B	A	A	A	A	B	A	A
46	AHGA284837	(a,h,b)	B	B	A	B	B	A	B	A	B	A	A	B	-	B	B	A	A	A	A	A	B	A	A	B	A	B	A	H	A	A	A	A	B	H	B	A	B	A	B	B	H	A	A	A	B	A	A
47	pPGSSeq19C3	(a,h,b)	A	-	A	-	B	B	A	A	B	A	A	B	B	B	A	A	-	A	A	B	B	A	A	B	A	B	A	B	B	A	A	A	B	B	B	B	B	A	B	B	B	A	A	A	B	A	A
48	A05A760	(a,h,b)	A	A	A	B	B	B	B	A	H	A	H	B	B	B	A	A	A	A	B	B	B	A	A	B	A	B	A	B	B	A	A	A	B	H	B	A	B	A	B	B	B	A	A	A	B	A	A
49	AGGS0060	(a,h,b)	B	B	A	B	B	B	B	A	B	A	A	B	B	B	A	A	A	B	B	A	B	A	A	B	A	B	A	B	A	H	H	A	B	H	B	A	B	A	B	B	B	A	A	A	B	A	A
50	A01B172-2	(a,h,b)	B	B	A	B	B	B	B	A	B	A	A	B	B	B	A	A	A	A	B	A	B	A	A	B	A	B	A	A	A	A	A	A	B	B	B	B	B	A	B	B	B	A	A	A	B	A	A
51	AhTE0914	(a,c)	A	A	A	C	C	C	C	A	C	A	A	C	C	C	A	A	A	A	A	A	A	A	A	A	A	A	A	A	A	A	A	A	C	A	C	A	C	A	C	C	A	A	A	A	C	A	A
52	AHGS1846	(a,h,b)	H	B	A	A	B	B	B	-	B	A	A	-	B	B	-	A	A	A	B	A	A	A	A	B	A	B	A	H	A	A	H	A	B	H	B	H	B	A	B	H	H	A	A	A	B	A	-
53	AGGS0633	(a,h,b)	B	B	A	A	B	B	B	A	B	A	A	B	B	B	A	A	-	A	B	A	A	A	A	B	A	B	A	H	A	A	H	A	B	H	B	A	B	A	B	B	B	A	A	A	B	A	A
54	TC4G05	(a,h,b)	A	A	A	B	B	B	B	A	B	A	A	B	B	B	A	A	A	A	H	B	B	A	A	B	A	B	A	H	H	A	H	A	B	H	B	A	B	A	B	B	H	A	A	A	B	A	A
55	AhTE0635	(a,h,b)	A	B	A	A	B	B	B	A	B	A	A	B	B	B	A	H	B	B	B	A	A	A	A	B	A	B	A	H	H	A	H	A	B	H	B	B	B	A	B	H	H	A	B	B	B	A	A
56	AGGS1979	(a,h,b)	A	B	A	A	B	B	B	A	B	A	A	B	B	B	A	A	A	A	B	A	A	A	A	B	A	B	A	A	A	A	A	A	B	A	B	A	B	A	B	A	A	A	A	A	B	A	A
57	AHGS0122	(a,h,b)	A	A	A	A	B	B	B	B	B	B	A	A	B	A	A	A	A	A	A	B	A	B	B	B	B	B	A	A	A	A	B	A	B	B	B	B	A	B	B	B	B	A	A	A	A	B	B
58	AHGS1668	(a,h,b)	A	A	A	B	B	B	B	A	B	A	A	B	B	B	A	A	A	A	H	B	B	-	A	B	A	B	A	H	H	A	H	A	B	H	B	H	B	A	B	B	H	A	A	A	A	A	A
59	TC23F04	(a,h,b)	B	B	A	A	B	B	-	A	B	A	A	B	B	B	A	A	A	A	B	A	A	A	A	B	A	B	A	B	B	A	A	A	B	H	B	B	B	B	B	A	A	A	A	A	B	A	A
60	AHGS2559	(a,h,b)	A	A	A	A	B	B	B	B	B	B	H	A	-	A	A	A	A	A	A	B	A	B	B	B	B	B	A	A	A	A	B	B	B	B	H	A	A	B	B	B	B	B	A	A	A	A	B
61	AHGS2429	(a,h,b)	A	A	A	B	B	B	B	A	B	A	A	B	B	B	A	A	-	A	H	B	B	A	A	B	A	B	A	H	H	A	B	A	B	H	B	H	B	A	B	B	H	A	A	A	A	A	A
62	AHGS2084	(a,h,b)	A	A	A	-	B	B	B	B	A	B	A	A	B	B	B	A	A	A	A	H	B	B	A	A	B	A	B	A	B	H	A	H	A	B	A	B	-	B	A	B	B	H	A	A	A	B	A
63	AHGS0201	(a,h,b)	B	B	A	B	B	B	B	A	B	A	A	B	B	B	A	A	A	A	A	A	B	A	A	B	A	B	A	B	A	A	B	A	B	B	B	B	B	A	B	B	B	A	A	A	B	A	A
64	AGGS1954	(a,h,b)	B	B	B	B	B	B	B	B	B	B	B	B	B	B	B	B	B	B	B	B	B	B	B	B	B	B	B	B	B	A	B	B	B	B	A	A	A	B	A	A	A	B	A	A	B	A	B
65	AHGS0729-3	(a,h,b)	A	B	A	B	B	A	A	B	B	A	A	A	B	A	B	-	A	A	B	B	A	A	A	A	B	B	A	B	B	B	B	B	A	H	B	B	A	B	B	A	A	A	A	A	A	A	A
66	AGGS0694	(a,h,b)	A	A	A	A	B	B	B	B	B	B	A	A	A	A	A	A	A	B	A	B	A	B	B	A	B	B	A	A	A	B	B	B	B	B	B	A	A	B	B	B	B	B	A	A	A	A	B
67	AGGS1014	(a,h,b)	A	B	B	B	B	B	A	B	B	B	B	A	B	A	A	A	-	A	A	B	B	A	A	A	A	B	A	B	A	A	B	B	B	A	B	B	A	B	B	A	A	A	A	A	A	A	B
68	GM1839	(a,h,b)	B	B	B	B	B	B	B	A	A	B	A	A	B	B	A	A	-	A	B	B	B	B	A	A	A	A	A	B	B	A	B	A	A	B	B	B	A	B	A	B	B	A	A	A	A	B	A
69	AhTE0986	(a,c)	A	A	A	C	C	A	A	C	C	A	A	A	A	A	C	A	A	A	A	A	A	A	A	A	A	C	C	C	A	A	A	C	C	A	C	A	A	C	A	A	A	A	A	A	A	A	A
70	pPGPSeq3E5	(a,h,b)	B	B	A	B	A	B	A	B	B	-	B	A	B	B	A	A	A	H	B	B	A	A	B	A	B	A	A	A	A	A	A	A	A	A	A	B	B	B	B	A	A	A	B	A	B	A	A
71	A02A458	(a,h,b)	A	A	B	A	A	A	A	A	B	B	B	B	B	A	B	A	A	A	A	B	B	A	B	A	A	B	B	B	-	H	B	B	B	A	A	-	B	B	-	A	A	A	A	A	A	A	A
72	A02A291	(a,h,b)	A	A	B	A	B	B	A	A	B	B	B	B	A	B	B	A	A	A	A	A	B	A	B	A	A	B	A	A	B	A	B	B	B	A	A	B	A	B	A	A	A	A	-	A	B	A	A
73	A02A348	(a,h,b)	A	A	B	A	B	A	-	A	B	B	B	B	A	B	B	A	A	A	A	A	-	A	B	A	A	B	A	A	H	A	B	B	B	A	A	B	A	B	A	A	A	A	-	A	-	A	A
74	GNB218	(a,h,b)	A	A	H	A	B	B	A	A	B	B	B	B	A	B	B	A	A	A	A	A	B	A	B	A	A	B	A	A	H	A	B	B	B	A	A	B	A	B	A	A	A	A	A	A	B	A	A
75	AHGS1987	(a,h,b)	A	A	H	A	B	A	B	A	B	B	B	B	A	B	B	A	A	A	A	A	B	A	B	A	A	B	B	B	H	A	B	B	B	A	A	B	A	B	-	A	A	A	A	A	B	A	A
76	A02A139	(a,h,b)	A	A	H	A	A	A	A	A	B	B	B	B	A	B	B	-	A	A	A	A	B	A	B	A	A	B	B	B	-	H	B	B	B	A	A	B	A	-	A	A	A	A	A	A	B	H	A
77	A06B299	(a,h,b)	A	A	H	A	A	A	A	A	B	B	B	B	A	B	B	A	A	A	A	A	B	A	B	A	A	B	B	B	-	H	B	B	B	A	A	B	A	B	A	A	A	A	A	A	B	H	A
78	A02A138	(a,h,b)	A	A	H	A	A	A	A	A	B	B	B	B	A	B	B	A	A	A	A	A	B	A	B	A	A	B	B	B	-	H	B	B	B	A	A	H	A	B	A	A	A	A	A	A	H	H	A
79	AGGS1635	(a,h,b)	A	A	A	A	A	A	A	A	B	B	B	B	A	B	B	A	A	A	A	A	B	A	B	A	A	B	B	B	A	A	B	B	B	A	A	B	A	B	A	A	A	A	A	A	B	B	A
80	pPGPseq1B9	(a,h,b)	A	A	A	A	B	A	B	A	B	A	A	B	B	B	B	A	A	A	A	A	B	A	B	A	A	B	B	B	B	A	B	B	B	A	A	B	A	-	A	A	A	A	A	A	B	A	A
81	AGGS1356	(a,h,b)	A	A	A	A	A	A	A	A	B	B	B	B	A	B	B	A	A	A	A	A	B	A	B	A	A	B	B	B	A	A	B	B	B	A	A	B	A	B	A	A	A	A	A	A	A	B	A
82	AHGS1855	(a,h,b)	B	B	A	B	A	A	A	B	A	A	A	A	A	A	B	A	A	A	B	B	A	B	A	B	B	B	H	B	A	A	B	B	H	A	A	A	B	A	A	A	A	B	A	A	B	A	A
83	AHGS1674	(a,h,b)	A	H	A	A	A	A	A	A	A	A	A	A	A	B	H	A	A	A	A	A	A	A	A	H	A	H	B	A	A	A	A	A	A	A	A	H	A	B	A	A	A	A	A	A	A	A	A
84	AHGS1466	(a,h,b)	B	B	A	B	A	A	A	B	A	A	A	A	A	A	B	A	A	A	B	B	H	B	A	B	B	B	A	B	A	A	B	B	A	A	A	A	B	A	A	A	A	B	A	A	B	A	A
85	AHGS1338	(a,h,b)	B	B	A	B	A	A	A	-	-	A	A	A	A	A	B	A	A	A	B	B	H	B	A	-	B	B	A	B	A	A	B	B	A	A	A	A	B	A	A	A	A	B	A	A	B	A	A
86	AGGS1596	(a,h,b)	B	B	A	B	A	A	A	B	A	A	A	A	A	A	B	A	A	A	B	B	H	B	A	B	B	B	A	B	A	A	B	B	A	A	A	A	B	A	A	A	A	B	A	A	B	-	A
87	AHGS1340	(a,h,b)	B	B	A	B	A	A	A	B	A	A	A	A	A	A	B	A	A	A	B	B	H	B	A	B	B	B	H	B	A	A	B	B	A	A	A	A	B	A	A	A	A	B	A	A	B	A	A
88	A03A292	(a,h,b)	B	B	A	B	A	A	A	B	A	A	A	A	B	A	B	A	A	A	B	-	B	B	A	B	B	B	B	B	A	A	B	B	A	A	A	A	B	A	A	A	A	B	A	A	B	A	A
89	AhTE0164	(a,h,b)	B	B	A	B	A	A	A	B	A	A	A	A	B	A	B	A	A	A	B	B	A	B	A	B	B	B	A	B	A	A	B	B	A	A	A	A	B	A	A	A	A	B	A	A	B	A	A
90	A06A169	(a,h,b)	B	B	A	B	A	A	A	B	A	-	A	A	B	A	B	A	A	A	B	B	B	B	A	A	H	B	B	B	A	A	B	A	B	A	A	A	A	A	A	A	A	B	A	A	B	A	B
91	AHGS2005	(a,h,b)	B	B	B	B	A	A	A	B	A	-	A	A	B	A	B	A	A	A	B	B	A	B	A	A	B	B	A	B	A	A	B	B	B	A	A	A	B	A	A	A	A	B	-	A	B	B	A
92	AGGS1321	(a,h,b)	A	B	B	B	A	A	A	B	A	A	B	A	B	A	B	B	A	A	B	B	A	B	A	B	B	B	H	B	A	B	B	-	B	A	A	A	B	B	A	A	A	B	B	B	B	A	A
93	AHGA96466	(a,h,b)	B	A	B	H	A	A	A	A	A	A	A	A	B	A	-	A	A	A	H	-	A	B	B	A	B	A	-	B	B	A	B	-	A	A	A	A	A	B	-	A	A	B	A	-	B	H	A
94	AHGA96458	(a,h,b)	B	A	B	H	A	A	A	B	H	A	A	A	B	A	A	B	A	A	H	B	A	B	B	A	B	A	H	B	B	B	B	B	A	A	A	A	A	B	A	A	A	B	B	A	B	H	A
95	AHGA96464	(a,h,b)	B	A	B	H	A	A	A	B	H	A	A	A	B	A	A	B	A	A	H	B	A	B	B	A	B	A	H	B	B	B	B	B	A	A	A	A	A	B	A	A	A	B	B	A	B	H	A
96	A05B217	(a,h,b)	B	A	B	A	A	A	A	B	H	A	A	A	B	A	A	B	A	A	H	B	A	B	B	-	B	A	B	B	B	B	B	B	A	A	A	A	A	B	A	A	A	B	B	A	B	H	A
97	A03B820	(a,h,b)	B	A	B	H	A	A	A	B	A	A	A	A	B	A	A	B	A	A	H	H	A	A	B	B	-	A	A	A	A	B	-	B	B	A	B	-	-	H	A	A	A	B	B	B	B	A	A
98	AGGS0396-1	(a,h,b)	B	B	A	A	B	B	B	A	B	A	B	A	H	A	H	A	A	A	H	B	A	A	B	B	A	B	A	A	B	A	B	B	B	A	A	A	A	B	B	B	B	A	A	A	A	A	B
99	pPGSseq15C12-2	(a,h,b)	B	B	A	A	B	B	B	A	B	A	B	A	H	A	H	A	-	A	B	B	A	A	B	B	A	B	A	A	B	A	B	B	B	A	A	A	A	B	B	B	B	A	A	A	A	A	B
100	A04A552	(a,h,b)	B	B	B	A	B	B	B	A	B	A	B	A	H	A	B	A	A	A	B	B	A	A	-	A	A	B	A	A	B	A	B	B	B	A	A	A	A	B	B	B	B	A	A	A	A	A	B
101	AGGS1211	(a,h,b)	B	B	B	A	A	B	B	A	B	A	B	A	B	A	A	A	-	A	H	B	A	B	B	A	A	B	A	A	B	A	B	B	B	A	A	A	A	B	B	B	B	A	A	A	A	A	B
102	GM2313	(a,h,b)	B	B	B	A	A	B	B	A	B	A	B	A	B	A	A	A	A	A	B	B	A	B	B	A	A	B	A	A	B	A	B	B	B	A	-	A	A	B	B	A	B	A	A	A	A	A	B
103	AhTE0422	(a,h,b)	B	B	B	A	A	B	B	A	B	A	B	A	B	A	A	A	A	A	H	H	A	B	B	A	A	B	A	B	B	A	B	A	B	A	A	A	A	B	B	A	B	A	A	A	A	A	-
104	AGGS2387	(a,h,b)	B	B	A	A	A	A	B	A	A	B	B	B	A	B	B	A	A	A	B	A	B	A	B	B	B	A	A	A	B	A	B	B	A	A	A	A	B	B	B	A	B	A	A	A	A	B	A
105	AGGS1589	(a,h,b)	B	B	A	A	A	A	B	A	A	B	B	B	A	B	B	H	A	A	B	A	B	A	A	B	H	A	A	A	B	A	B	B	A	A	A	A	B	B	B	A	A	A	A	A	A	B	A
106	AHGS1143	(a,h,b)	B	B	B	B	B	B	B	B	B	B	B	B	B	B	B	B	A	B	B	B	B	B	B	B	B	B	B	B	B	A	B	B	B	B	B	B	B	B	B	B	B	B	A	A	B	B	B
107	A08B468	(a,h,b)	B	B	A	A	A	A	A	A	A	A	H	B	A	A	B	A	A	A	H	A	B	A	H	B	H	B	A	A	-	H	B	B	A	A	A	A	-	B	B	A	A	A	A	A	A	B	A
108	A05A1590	(a,h,b)	B	A	A	A	A	B	B	A	A	A	B	B	B	B	B	A	A	A	A	A	B	A	A	A	B	B	B	A	A	A	A	A	A	B	B	B	B	B	B	B	B	A	A	A	A	B	B
109	A06B176	(a,h,b)	A	B	A	A	A	A	B	A	H	B	B	B	A	B	B	A	A	A	H	H	B	A	H	B	H	A	A	A	-	-	B	B	A	A	-	A	B	B	B	A	B	A	-	A	A	B	A
110	A05A1305	(a,h,b)	B	A	A	H	A	A	B	A	H	A	B	H	B	B	B	A	A	A	B	A	B	A	A	B	B	B	B	A	A	A	A	A	A	B	B	-	B	B	B	B	A	A	A	A	B	B	A
111	A05A1510	(a,h,b)	B	A	A	A	A	B	B	A	H	A	B	B	B	B	B	A	A	A	A	A	-	A	A	A	B	B	B	A	A	A	A	A	A	B	B	B	B	B	B	B	B	A	A	A	A	B	B
112	AGGS1233	(a,h,b)	B	A	A	A	A	B	B	A	H	A	B	B	B	B	B	A	-	A	A	A	B	A	A	A	B	B	B	A	A	A	B	B	A	B	B	B	B	B	B	B	B	A	A	A	A	B	B
113	A05A1605	(a,h,b)	B	A	A	A	A	B	B	A	A	A	B	B	B	B	B	A	A	A	A	A	B	A	A	A	B	B	B	A	A	A	A	A	A	B	B	B	B	B	B	B	B	A	A	A	A	B	B
114	A05A1522	(a,h,b)	B	A	A	A	A	B	B	A	H	A	B	B	B	B	B	A	A	A	A	A	A	B	A	A	B	B	B	A	A	A	A	A	A	B	B	B	B	B	B	B	B	A	A	A	A	B	B
115	A05A1624	(a,h,b)	B	A	A	A	A	B	B	A	A	-	B	B	B	B	B	A	A	A	A	A	B	-	A	A	B	B	B	A	A	A	A	-	A	B	B	B	B	B	B	B	B	A	A	A	-	B	B
116	A05A1612	(a,h,b)	B	A	A	A	A	B	B	A	H	A	B	B	B	B	B	A	A	A	-	A	B	A	A	A	B	B	B	A	A	A	A	A	A	B	B	B	B	B	B	B	B	A	A	A	A	B	B
117	A05A1606	(a,h,b)	B	A	A	A	A	B	B	A	H	A	B	B	B	B	B	A	A	A	A	A	B	A	A	A	B	B	B	A	A	A	A	A	A	B	B	B	B	B	B	B	B	A	A	A	A	B	B
118	A05A1570	(a,h,b)	B	A	A	A	A	B	B	A	A	A	B	B	B	-	B	A	A	A	A	A	A	A	A	A	B	B	B	A	A	A	A	A	B	B	B	B	-	-	B	B	B	A	A	A	A	B	B
119	A05A1601	(a,h,b)	B	A	A	A	A	B	B	A	H	A	B	B	-	B	B	A	A	-	A	A	B	A	A	A	B	B	B	A	A	A	A	A	A	B	B	B	B	B	B	B	B	A	A	A	A	B	-
120	A05A1562	(a,h,b)	B	A	A	A	A	B	B	A	A	A	B	B	B	B	B	A	A	A	A	A	B	A	A	A	B	B	B	A	A	A	A	A	A	B	B	B	B	B	B	B	B	A	-	A	-	-	B
121	A05A1558-2	(a,h,b)	B	A	A	A	A	B	B	A	A	A	B	B	B	B	B	A	A	A	A	A	B	A	A	A	B	B	B	A	A	A	A	A	A	B	B	B	B	B	B	B	B	A	A	A	A	B	B
122	A05A1530	(a,h,b)	B	A	A	A	A	B	B	A	B	A	B	B	B	B	B	A	A	A	A	A	B	A	A	A	B	B	B	A	A	A	A	A	A	B	B	B	B	B	B	B	B	A	A	A	A	B	B
123	A05A1471	(a,h,b)	B	B	B	A	A	A	B	A	A	A	B	B	B	B	B	A	A	A	A	A	B	A	A	A	B	B	B	A	A	A	A	A	A	B	B	B	B	B	B	B	B	A	A	A	A	B	B
124	A05A1507	(a,h,b)	B	A	A	A	A	B	B	A	B	A	B	B	B	B	B	A	A	A	H	A	B	A	A	A	B	B	B	A	A	A	A	A	A	B	B	B	B	B	B	B	B	A	A	A	A	B	B
125	A05A1430	(a,h,b)	B	A	A	A	A	A	B	A	H	A	B	H	B	B	B	A	A	A	-	A	-	A	A	A	B	B	B	A	A	A	A	A	A	B	B	B	B	B	B	B	B	A	A	A	A	B	B
126	A05A1344	(a,h,b)	B	A	A	A	B	-	B	A	H	A	B	B	B	B	B	A	A	A	A	A	B	A	A	B	B	B	B	A	A	A	A	A	A	B	A	A	A	A	-	A	A	A	-	A	A	B	B
127	A05A1337	(a,h,b)	B	A	A	A	A	A	B	A	H	A	B	H	B	B	B	A	A	A	A	A	B	A	A	B	B	A	B	A	A	A	A	A	A	B	B	B	-	B	B	B	B	A	A	A	A	B	B
128	A05A1368	(a,h,b)	B	A	A	A	A	A	B	A	H	A	B	H	B	B	B	A	A	A	A	A	B	A	A	B	B	B	B	A	A	A	A	A	A	B	B	B	B	B	B	B	B	A	A	A	A	B	B
129	A05A1355	(a,h,b)	B	A	A	A	A	A	B	A	B	A	B	B	B	B	B	A	A	A	A	A	B	H	A	B	B	B	B	A	A	A	A	-	A	B	B	B	B	B	B	B	B	A	A	A	A	B	B
130	AGGS1542	(a,h,b)	B	A	A	A	A	A	B	A	B	A	B	B	B	B	B	A	A	A	A	A	B	A	A	B	B	B	B	H	A	A	A	A	A	B	H	B	B	B	B	B	B	A	A	A	A	B	B
131	A05A1111	(a,h,b)	B	A	A	H	A	A	B	A	H	A	B	B	B	B	B	A	A	A	B	A	B	A	A	B	B	B	B	A	A	A	A	A	A	B	B	B	B	B	B	B	B	-	A	A	A	B	H
132	A05A1092	(b,d)	B	D	D	D	D	D	B	D	D	D	B	B	B	B	B	D	D	D	B	D	B	D	D	B	B	B	B	D	D	D	D	D	D	B	B	B	B	B	B	B	B	-	D	D	D	B	D
133	A05A1146	(a,c)	C	A	A	C	A	A	C	A	C	A	C	C	C	C	C	A	A	A	C	A	-	A	A	C	C	C	C	A	A	A	A	A	A	C	C	C	C	C	C	C	C	A	A	A	A	C	C
134	A05A1150	(a,h,b)	B	A	A	H	A	A	B	A	B	A	B	B	B	B	B	A	A	A	B	A	B	A	A	B	B	B	B	A	A	A	A	A	A	B	B	B	B	B	B	B	B	A	A	A	A	B	B
135	A05A1080	(a,h,b)	B	A	A	H	A	A	B	A	H	A	B	B	B	B	B	A	A	A	B	A	B	A	A	B	B	B	B	A	A	A	A	A	A	B	B	B	B	B	B	B	B	-	A	A	A	-	H
136	A05A1081	(a,h,b)	B	A	A	H	-	A	B	A	H	A	B	B	B	B	B	A	A	A	B	A	B	A	A	B	B	B	B	A	-	A	A	A	A	B	B	B	B	B	B	B	B	-	A	A	A	B	H
137	A05A1028	(a,h,b)	B	A	A	H	A	A	B	A	B	A	B	B	B	B	B	A	A	A	B	A	B	H	A	B	B	B	B	A	A	A	A	A	A	B	B	B	B	B	B	B	B	A	A	A	A	B	B
138	A05A1013	(a,h,b)	B	A	A	A	A	A	B	A	B	A	B	B	B	B	B	A	A	A	B	A	B	A	A	B	B	B	B	A	A	A	A	A	A	B	B	B	B	B	B	B	B	-	A	A	A	B	B
139	A05A1018	(a,h,b)	B	A	A	H	A	A	B	A	B	A	B	B	B	B	B	A	A	A	B	A	B	A	A	B	B	B	B	A	A	A	A	A	A	B	B	B	B	B	B	B	B	-	A	A	A	B	B
140	A05A1050	(a,h,b)	B	A	A	B	A	A	B	A	B	A	B	B	B	B	B	A	A	A	B	A	B	A	A	B	B	B	B	A	A	A	A	A	A	B	B	B	B	B	B	B	B	-	-	A	A	B	B
141	A05A1228	(a,h,b)	B	A	A	B	A	A	B	A	B	A	B	B	B	B	B	A	A	A	B	B	B	A	A	B	B	B	B	A	A	A	B	A	A	B	B	B	B	B	B	B	B	-	A	A	A	B	B
142	A05A925	(a,h,b)	B	A	A	B	A	A	B	A	B	A	B	B	B	B	B	A	A	A	B	B	B	A	A	B	B	B	H	A	A	A	B	A	A	B	B	B	B	B	B	B	B	-	A	A	A	B	B
143	A05A899	(a,h,b)	B	A	A	B	A	A	B	A	B	A	B	B	B	B	B	A	A	A	B	B	B	A	A	B	B	B	H	A	A	A	B	A	A	B	B	B	B	B	B	B	B	-	A	A	A	B	B
144	A05A932	(a,h,b)	B	A	A	B	A	A	B	A	B	A	B	B	B	B	B	A	A	A	B	B	B	A	A	B	B	B	A	A	A	A	B	A	A	B	B	B	B	B	B	B	B	-	A	A	A	B	B
145	AhTE0523	(a,h,b)	B	B	A	B	A	A	B	A	B	A	B	B	B	B	B	A	A	A	B	B	B	B	A	B	B	B	B	A	A	A	B	A	A	B	B	B	B	B	B	B	B	A	A	A	A	B	B
146	A05A809	(a,h,b)	B	B	A	B	A	A	B	A	B	A	B	B	B	B	B	A	A	A	B	B	B	B	A	B	B	B	B	A	A	A	B	-	A	B	B	B	B	B	B	B	B	A	A	A	A	B	B
147	A05A845	(a,h,b)	B	B	A	B	A	A	B	A	B	A	B	B	B	B	B	A	A	A	B	B	B	B	A	B	B	B	B	A	A	A	B	-	A	B	B	B	B	B	B	B	B	A	A	A	A	B	B
148	A05A956	(a,h,b)	B	A	A	B	A	A	B	A	B	A	B	B	B	B	B	A	A	A	B	A	B	A	A	B	B	B	H	A	A	A	B	A	A	B	B	B	B	B	B	B	B	-	A	B	A	B	B
149	A05A884	(a,h,b)	B	B	A	B	A	A	B	A	B	A	B	B	B	B	B	A	A	A	B	B	B	B	A	B	B	B	H	A	A	A	B	A	A	B	B	B	B	B	B	B	B	-	A	A	A	B	B
150	A05A1053	(a,c)	C	C	A	C	A	C	C	A	C	A	C	C	C	A	C	C	C	C	C	A	C	A	A	C	C	A	C	C	C	C	C	C	C	C	C	C	C	C	C	C	C	C	A	A	A	C	C
151	A05A897	(a,h,b)	B	A	A	B	A	A	B	A	B	A	B	B	B	B	B	A	A	A	B	B	B	A	A	B	B	B	B	B	B	A	B	A	A	B	B	B	B	B	B	B	B	-	-	A	A	B	B
152	AhTE0470	(a,h,b)	A	B	A	B	A	A	B	A	B	B	B	B	B	B	B	A	A	A	B	B	B	B	A	B	B	B	A	A	A	A	B	A	A	B	B	B	B	B	B	B	H	A	A	A	A	B	B
153	A05A812	(b,d)	B	B	D	B	D	D	B	D	B	D	B	B	B	B	B	D	D	D	B	B	B	B	D	B	B	B	D	D	D	D	B	D	D	B	D	B	B	B	B	B	B	D	D	B	D	B	B
154	A02A03	(a,h,b)	H	B	A	B	A	A	B	A	B	B	B	B	B	B	B	A	A	A	B	B	B	B	B	B	B	B	B	A	-	A	B	A	A	B	B	B	B	B	B	B	H	A	A	A	A	B	A
155	A05A963	(a,h,b)	B	A	A	B	A	A	B	A	B	A	B	B	B	B	B	A	A	A	B	A	B	A	A	B	B	B	H	A	A	A	B	A	A	B	B	B	B	B	B	B	B	A	A	A	B	B	A
156	A05A890	(a,h,b)	B	B	A	B	A	A	B	A	B	A	B	B	B	B	B	A	A	A	B	B	B	A	A	B	B	B	H	A	A	A	B	A	A	B	B	B	B	B	B	B	B	-	A	A	A	B	B
157	A02A04	(a,h,b)	H	B	A	B	A	A	B	A	B	B	B	B	B	B	B	A	A	A	B	B	B	B	B	B	B	B	H	A	-	A	B	A	A	B	B	B	B	B	B	B	H	A	A	A	A	B	A
158	A05A742	(a,h,b)	H	B	A	B	A	A	B	A	B	B	B	B	B	B	B	A	A	A	B	B	B	B	A	B	B	B	H	A	A	A	B	A	A	B	B	B	B	B	B	B	H	A	A	A	A	B	B
159	AhTE0278	(a,h,b)	B	B	A	B	A	A	B	A	B	B	B	B	B	B	B	A	-	A	B	B	B	B	B	B	B	B	B	A	A	A	B	A	A	B	B	B	B	B	B	B	B	A	A	B	A	B	A
160	A05A788	(a,h,b)	A	B	A	H	A	A	B	A	B	-	B	B	B	B	B	A	A	A	B	B	B	B	A	B	B	B	B	A	A	A	A	A	A	B	B	B	B	B	B	B	B	A	A	A	A	H	B
161	A05A798	(a,h,b)	B	B	A	B	A	A	B	-	B	A	B	B	B	B	B	A	A	A	B	B	B	B	A	B	B	B	H	A	A	A	B	-	A	B	B	B	B	B	B	B	B	A	A	A	A	B	B
162	A05A485	(a,h,b)	B	B	A	B	A	A	A	A	B	B	B	B	B	B	B	A	A	A	B	B	A	A	B	B	B	B	B	A	A	A	B	B	A	B	B	B	B	B	B	B	H	A	A	B	A	B	A
163	A06B597	(a,h,b)	B	B	A	B	A	A	A	A	B	A	B	B	B	B	A	A	A	A	B	B	A	B	B	B	B	B	-	A	-	A	B	B	B	-	B	B	B	B	B	B	B	A	A	B	A	B	A
164	AGGS0738	(a,h,b)	A	A	A	B	A	A	B	A	B	A	B	A	H	A	A	A	-	A	B	B	B	B	B	A	A	B	B	B	B	A	B	B	B	B	A	-	A	B	B	B	B	A	A	A	A	B	B
165	A05A405	(a,h,b)	A	A	A	B	A	A	B	B	B	B	B	A	H	A	A	A	A	A	B	B	B	B	B	A	A	B	B	B	A	A	B	B	B	B	A	B	A	B	B	B	A	A	A	A	A	B	B
166	AhTE0820	(a,c)	C	C	A	C	A	A	A	A	C	C	C	C	A	A	A	A	A	A	C	C	A	C	C	A	C	C	A	A	A	A	C	C	C	C	C	C	A	C	C	C	A	A	A	C	A	C	C
167	AHGS1813	(a,h,b)	B	B	B	B	B	B	B	B	B	B	B	-	B	B	B	B	A	A	B	B	B	B	B	B	B	B	B	B	B	A	B	B	B	B	B	B	B	B	B	B	B	-	A	A	B	B	B
168	AGGS1518	(a,h,b)	A	A	A	B	A	A	B	A	B	A	B	A	A	A	A	A	-	A	B	B	-	B	-	A	A	B	A	B	A	A	B	B	B	H	A	B	A	B	B	B	A	A	A	A	A	B	B
169	AHGS2644	(a,h,b)	B	B	A	B	A	A	A	A	B	B	B	A	A	A	A	A	A	A	B	A	A	B	B	A	B	B	H	B	A	A	B	B	B	B	B	B	A	B	B	B	A	A	A	B	A	B	B
170	AhTE0005	(a,h,b)	B	B	A	B	A	A	B	A	B	B	B	A	A	A	A	A	A	A	B	A	A	B	B	A	B	B	H	B	A	A	B	B	B	B	B	B	A	B	B	B	A	A	A	B	A	B	B
171	AHGS1245	(a,h,b)	B	B	A	B	A	A	B	A	B	B	B	A	A	A	A	A	A	A	B	A	A	-	B	A	B	B	H	B	A	A	-	B	-	-	-	-	A	B	B	B	A	A	A	-	A	B	B
172	GM630	(a,h,b)	A	A	A	A	B	A	-	B	B	A	B	A	H	A	A	A	A	B	B	B	B	B	A	B	-	B	B	H	A	B	B	B	B	A	B	A	-	B	B	H	A	A	A	B	B	B	B
173	AHGS2159	(a,h,b)	B	B	A	B	A	A	B	A	B	B	B	A	H	A	A	A	A	A	B	A	B	B	B	A	B	B	H	B	A	A	B	B	B	B	B	-	A	B	B	B	A	A	A	B	A	B	B
174	A05A1420	(a,h,b)	B	B	B	B	B	B	B	B	B	A	B	H	B	B	B	B	B	B	B	A	B	B	B	B	B	B	B	A	B	B	B	B	B	B	B	B	B	B	B	B	B	B	B	B	B	B	B
175	AGGS2124	(a,h,b)	A	B	A	A	A	A	B	A	B	B	B	A	H	A	A	A	A	A	B	A	B	B	B	A	A	B	H	B	A	A	B	B	B	B	A	B	A	B	B	B	A	A	A	B	A	B	B
176	Ah426	(a,h,b)	A	B	A	B	A	A	B	A	B	B	B	A	-	A	A	A	A	A	B	A	B	B	B	A	A	B	H	B	A	A	B	B	B	B	A	B	A	B	B	B	A	A	A	B	A	B	B
177	A05A295	(a,h,b)	A	A	A	B	A	A	B	A	B	A	B	A	B	A	A	A	A	A	B	B	B	B	B	A	A	B	A	B	A	A	B	B	B	B	A	B	A	B	B	B	A	A	A	A	A	B	B
178	AGGS2746	(a,h,b)	A	A	A	B	A	A	B	A	B	A	B	A	H	A	A	A	A	A	B	B	B	B	B	A	A	B	A	B	A	A	B	B	B	B	A	B	A	B	B	B	A	A	A	A	A	B	B
179	A07B505-1	(a,h,b)	A	A	A	B	A	A	B	A	B	A	B	A	A	A	A	A	A	A	B	B	B	B	B	A	A	B	A	B	A	A	B	B	B	B	A	B	A	B	B	B	A	A	A	A	A	B	B
180	AGGS1656	(a,h,b)	A	A	B	A	B	A	A	A	A	A	B	B	A	A	B	A	A	A	B	B	B	B	A	B	A	A	A	A	A	A	B	A	A	B	B	A	B	B	B	B	B	B	B	B	B	-	B
181	ARS702	(a,h,b)	A	A	A	B	A	A	B	A	B	B	B	A	B	A	A	A	A	A	B	B	B	B	B	A	A	B	B	B	A	A	B	B	B	B	A	B	A	B	B	B	A	A	A	A	B	B	B
182	AHGS1440-2	(a,h,b)	A	H	A	B	A	A	B	A	B	A	B	A	H	A	A	A	A	A	B	B	B	B	B	A	A	B	B	B	H	A	B	B	B	B	-	B	A	-	B	B	H	A	A	A	A	B	B
183	AHGS1850	(a,h,b)	A	A	A	B	A	A	B	A	B	A	B	A	H	A	A	A	A	A	B	B	B	B	B	A	A	B	B	B	-	A	B	B	B	B	A	B	A	B	B	B	H	A	A	A	A	B	B
184	AGGS2177	(a,h,b)	A	H	A	B	A	A	B	A	B	B	B	A	H	A	A	A	A	A	B	B	B	B	B	A	A	B	B	B	A	A	B	B	B	B	A	B	A	B	B	B	A	A	A	A	A	B	B
185	A05A179	(a,h,b)	A	H	A	B	A	A	B	A	B	A	B	A	H	A	A	A	A	A	B	B	B	B	B	A	A	B	B	B	H	A	B	B	B	B	A	B	A	B	B	B	H	A	A	A	A	B	B
186	ARS715	(a,h,b)	A	H	A	B	A	A	B	A	B	A	B	A	H	A	A	A	A	A	B	B	B	B	B	A	A	B	B	B	H	A	B	B	B	B	A	B	A	B	B	B	H	A	A	A	A	B	B
187	A05A1272	(a,h,b)	B	A	A	H	A	B	B	A	H	B	A	A	A	A	A	B	B	B	A	B	A	B	B	A	A	A	A	B	B	B	B	B	B	A	A	A	A	A	A	A	A	B	B	B	B	A	A
188	AhTE0148	(a,h,b)	A	H	A	B	A	A	B	A	B	A	B	A	H	A	A	A	A	A	B	B	B	B	B	A	A	B	B	B	H	A	B	B	B	B	A	B	A	B	B	B	H	A	A	A	A	B	B
189	AGGS1403	(a,h,b)	A	A	A	B	B	B	B	A	B	A	B	A	H	A	A	A	A	A	B	B	B	B	B	A	A	B	B	B	A	A	B	B	B	B	A	B	A	B	B	B	H	A	A	A	A	B	B
190	AHGS2534	(a,h,b)	A	A	A	B	A	A	B	A	B	A	B	A	H	A	A	A	A	A	B	B	B	B	B	A	A	B	B	B	H	A	B	H	B	B	A	B	A	B	B	B	H	A	A	A	A	B	B
191	AHGA44674	(a,h,b)	A	H	A	B	A	A	B	A	B	A	-	A	H	A	A	A	A	A	B	B	B	B	B	A	A	B	B	B	H	A	B	B	B	B	A	B	A	B	B	B	H	A	A	A	A	B	B
192	PM65	(a,h,b)	-	B	A	A	A	A	B	-	B	A	B	A	A	A	A	A	A	A	B	B	B	B	B	A	A	B	B	B	A	A	B	B	B	B	A	B	A	B	B	B	A	A	A	A	A	B	B
193	GNB138	(a,h,b)	A	B	A	-	A	A	B	A	B	B	B	A	H	A	A	A	A	A	-	B	A	B	B	-	A	B	B	B	B	A	B	-	B	B	A	B	A	B	B	B	H	A	A	A	A	B	B
194	AhTE0553-1	(a,c)	A	A	A	C	A	A	C	C	C	C	C	A	A	A	A	A	A	A	C	C	C	C	C	A	A	C	C	C	C	A	C	C	C	C	A	C	A	C	C	C	A	A	A	A	A	C	C
195	pPGPSeq2F10	(a,h,b)	A	B	A	B	A	A	B	A	B	B	B	A	A	A	A	A	A	A	B	B	A	B	B	A	A	B	B	B	B	A	B	B	B	B	A	B	A	B	B	B	B	A	A	A	A	B	B
196	AGGS1167	(a,h,b)	A	B	A	B	A	A	B	A	B	B	B	A	A	A	A	A	-	A	B	B	A	B	B	A	A	B	B	B	B	A	B	B	B	B	A	B	A	B	B	B	H	A	A	A	A	B	B
197	AGGS1187	(a,h,b)	A	B	A	B	A	A	B	A	B	B	B	A	A	A	A	A	-	A	B	B	A	B	B	A	A	B	B	B	B	A	B	B	B	B	A	B	A	B	B	B	H	A	A	A	A	B	B
198	AHGS1806	(a,h,b)	A	B	A	B	A	A	B	A	B	A	B	A	A	A	A	A	A	A	B	B	A	B	B	A	A	B	B	B	B	A	B	-	B	B	A	B	A	B	B	A	H	A	A	A	A	B	B
199	A05A247	(a,h,b)	A	B	A	B	A	A	B	A	B	B	A	A	A	A	A	A	A	A	B	B	A	B	B	A	A	B	B	B	B	A	B	B	B	B	A	B	-	B	B	B	H	A	A	A	A	B	B
200	AhTE0540	(a,c)	A	C	A	C	C	A	C	A	C	C	A	A	A	A	A	A	A	A	C	C	A	C	C	A	A	C	C	C	C	A	C	C	C	C	A	C	A	C	C	C	A	A	A	A	A	C	C
201	AGGS0346	(a,h,b)	A	A	A	B	A	A	B	B	B	A	B	A	B	A	A	A	-	A	B	B	B	B	B	A	A	A	B	B	A	A	B	B	B	B	A	B	A	B	B	B	A	A	A	A	A	B	B
202	AGGS2187	(a,h,b)	A	B	A	B	A	A	B	A	B	B	B	A	A	A	A	A	A	A	B	B	A	B	B	-	A	B	B	B	B	A	B	B	B	B	A	B	A	B	B	B	H	A	A	A	A	B	B
203	AGGS1700	(a,h,b)	A	B	A	B	A	A	B	A	B	B	A	A	A	A	A	B	A	A	B	B	A	B	B	B	A	B	B	B	B	A	B	B	B	B	A	B	A	B	B	B	B	A	A	A	A	B	A
204	A05A1549	(a,h,b)	A	B	B	B	A	A	B	A	B	B	A	-	A	A	A	A	A	A	B	B	A	B	B	B	A	B	B	B	B	A	B	B	B	A	A	B	A	B	B	B	A	A	A	A	A	B	A
205	AGGS2372	(a,h,b)	A	B	A	B	A	A	B	A	B	B	B	A	A	A	A	A	A	A	B	A	B	B	B	B	A	B	B	B	B	A	B	B	B	A	A	B	A	B	B	B	B	A	A	A	A	B	A
206	AhTE0810	(a,c)	C	A	A	C	A	A	C	A	C	C	C	A	A	A	A	A	A	A	C	A	A	C	C	A	C	C	A	C	A	A	C	C	C	C	A	C	A	C	C	C	A	A	A	C	A	C	C
207	AC1D11	(a,h,b)	A	-	A	B	A	A	B	A	B	B	A	A	A	A	A	A	A	A	A	B	A	B	B	B	A	B	A	B	A	A	B	B	B	A	A	B	A	B	B	B	B	A	A	A	A	B	A
208	AT43	(a,h,b)	A	A	A	B	A	A	B	A	B	B	H	A	A	A	A	A	A	A	B	B	A	A	B	B	B	B	A	B	A	A	B	B	B	A	A	B	A	B	B	B	B	A	A	A	A	B	A
209	AHGS1507	(a,h,b)	A	A	A	B	A	A	B	A	B	B	B	A	A	A	A	A	A	A	A	B	B	A	B	B	B	B	A	B	-	A	B	B	B	A	A	B	A	B	B	B	B	A	A	A	A	B	A
210	AhTE0839	(a,c)	A	A	A	C	A	A	C	A	C	C	A	A	A	A	A	A	A	A	A	C	C	A	C	C	C	C	A	C	C	A	C	C	C	A	A	C	A	C	A	C	C	A	A	A	A	C	A
211	PM36-2	(a,h,b)	A	B	A	B	A	A	B	A	B	B	A	A	A	A	A	B	A	A	B	B	A	B	B	B	A	B	B	B	B	A	B	B	B	A	A	B	A	B	B	B	H	A	A	A	A	B	A
212	AhTE0711	(a,c)	A	A	A	C	A	A	C	A	C	C	C	A	A	A	A	A	A	A	A	C	C	A	C	C	C	C	A	C	C	A	C	C	C	A	A	C	A	C	C	C	C	A	A	A	A	A	A
213	AGGS1629	(a,h,b)	A	A	A	B	A	A	-	A	B	B	B	A	A	A	A	A	-	A	A	B	B	A	B	B	B	B	A	B	B	A	B	B	B	A	A	-	A	B	B	B	B	B	A	A	A	A	A
214	AT68	(a,h,b)	B	B	B	B	A	A	A	A	B	A	A	B	A	A	A	A	A	A	B	A	A	A	B	A	B	B	A	A	A	A	B	B	A	A	A	A	B	A	A	A	B	A	A	A	A	B	B
215	AGGS0978	(a,h,b)	B	B	B	B	A	A	A	A	B	A	A	B	A	A	A	B	-	B	B	A	B	A	B	A	B	B	A	A	A	A	B	B	A	A	A	A	B	A	A	A	B	A	A	A	A	B	B
216	A06B413	(a,h,b)	B	A	B	B	B	B	B	A	A	A	A	B	A	A	A	A	A	A	B	A	A	A	B	H	B	B	B	A	-	A	B	B	A	-	A	A	B	A	A	A	B	A	-	A	A	B	B
217	TC7C06	(a,h,b)	B	H	B	B	A	A	A	A	B	A	A	B	A	A	A	A	A	A	B	A	B	A	B	A	B	B	A	A	A	B	B	B	A	A	A	A	B	A	A	A	B	A	A	-	A	B	B
218	AGGS0720	(a,h,b)	B	A	B	A	A	A	A	A	B	A	A	B	A	A	A	A	A	A	A	A	B	A	B	B	B	B	A	A	A	A	B	B	A	A	A	A	B	A	A	A	B	A	A	A	A	B	B
219	AGGS750	(a,h,b)	B	A	B	A	A	A	A	A	B	A	-	B	A	A	A	A	A	A	A	A	B	A	-	B	B	B	A	A	A	A	B	B	A	A	A	A	B	A	A	A	B	A	A	A	A	B	B
220	AHGS0153	(a,h,b)	A	A	A	A	A	A	A	A	A	B	A	B	A	A	A	A	A	A	A	B	A	A	B	A	B	B	A	A	A	A	B	B	A	A	A	A	B	A	A	A	B	A	A	A	A	B	B
221	AGGS1479	(a,h,b)	B	H	B	A	A	A	A	A	B	A	A	B	A	A	A	A	-	A	B	A	B	A	B	B	B	B	A	A	A	A	B	B	A	A	A	A	B	A	A	A	B	A	A	A	A	B	B
222	TC9C06	(a,h,b)	B	H	B	B	A	A	A	A	B	B	B	B	A	A	A	A	A	A	-	A	A	A	B	A	B	B	A	A	A	A	B	-	A	A	A	A	B	A	A	A	B	A	A	A	A	B	B
223	A06A265	(a,h,b)	B	B	B	B	A	A	A	A	B	A	A	B	A	A	A	A	A	A	B	A	A	A	B	A	B	B	A	A	A	A	B	B	A	A	A	A	B	A	A	A	B	A	A	A	A	B	B
224	GNB87	(a,h,b)	B	H	B	B	A	A	A	A	B	A	A	B	A	A	A	A	A	A	B	A	A	A	B	A	B	B	A	A	A	A	B	B	A	A	A	A	B	A	A	A	B	A	A	A	A	B	B
225	AGGS2082	(a,h,b)	B	A	A	B	A	A	A	A	B	A	A	B	A	A	A	A	A	A	B	A	A	A	B	A	B	B	A	A	A	A	B	B	A	A	A	A	B	A	A	A	-	A	-	A	A	B	B
226	AGGS1953	(a,h,b)	B	H	B	B	A	A	A	A	B	A	-	A	A	A	A	A	-	A	B	A	A	A	B	A	B	B	A	A	A	A	B	B	A	A	A	A	B	A	A	A	B	A	A	A	A	B	B
227	AHGA193642	(a,h,b)	B	B	B	B	A	A	A	A	B	A	A	B	A	A	A	A	A	A	B	A	A	A	-	A	B	B	A	A	A	A	B	B	A	A	A	A	B	A	A	A	B	A	A	A	A	B	B
228	AGGS1450	(a,h,b)	B	H	B	B	A	A	A	A	B	A	A	B	A	A	A	A	A	A	B	A	A	A	B	A	B	B	A	A	A	A	B	B	A	A	A	A	B	A	A	A	B	A	A	A	A	B	B
229	GNB877	(a,h,b)	B	H	B	B	A	A	A	A	B	A	A	B	A	A	A	A	A	A	B	A	A	A	B	A	B	B	A	A	A	A	B	B	A	A	A	A	B	A	A	A	B	A	A	A	A	B	B
230	GNB329	(a,h,b)	B	H	B	B	A	A	A	A	B	A	A	-	A	A	A	A	A	A	B	A	A	B	B	A	B	B	A	A	A	A	B	H	A	A	A	A	B	A	A	A	B	A	A	A	A	B	B
231	GNB1040-1	(a,h,b)	B	H	B	-	A	A	A	A	B	A	A	B	A	A	A	A	-	A	B	A	A	B	B	A	B	B	A	A	A	A	B	B	A	A	A	A	B	A	A	A	B	A	A	A	A	B	B
232	EE51	(a,c)	C	A	C	C	A	A	A	A	C	A	A	C	A	A	A	A	A	A	C	A	A	C	C	A	C	C	A	A	A	A	C	C	A	A	A	A	C	A	A	A	C	A	A	A	A	C	C
233	AGGS1773	(a,h,b)	B	B	B	B	A	A	A	A	B	A	A	B	A	A	A	A	A	A	B	A	A	B	B	A	B	B	A	A	A	A	B	B	A	A	A	A	B	A	A	A	B	A	A	A	A	B	B
234	AGGS1932	(a,h,b)	B	A	B	B	B	A	A	A	B	A	A	B	A	A	A	A	A	A	B	A	A	B	B	A	B	B	A	B	A	A	B	B	A	A	A	A	B	A	A	A	B	A	A	A	A	B	B
235	TC1A02	(a,h,b)	B	H	B	B	H	A	A	A	B	A	A	B	A	A	A	A	A	A	B	A	A	B	B	A	B	B	A	B	A	A	B	B	B	A	A	A	B	A	A	A	B	A	A	A	A	B	B
236	TC11A04	(a,h,b)	B	A	B	B	H	A	A	A	B	A	A	B	A	A	A	A	A	A	B	B	A	B	B	A	B	B	A	B	-	A	B	B	B	B	A	A	A	B	A	A	A	B	A	A	A	A	B
237	A06A431	(a,h,b)	B	B	B	B	A	A	A	A	B	A	A	B	B	A	A	A	A	A	B	A	A	B	B	A	A	A	A	B	A	A	B	B	B	A	A	A	B	A	A	A	B	A	A	A	A	B	B
238	A06A442	(a,h,b)	B	B	A	B	H	A	A	A	B	A	A	B	B	A	A	A	A	A	B	A	A	B	B	A	A	A	A	B	A	A	B	B	B	A	A	A	B	A	A	A	B	A	A	A	A	B	B
239	PM377	(a,h,b)	B	B	B	B	A	A	A	A	B	A	A	B	B	A	A	A	A	A	B	A	A	B	B	A	A	A	A	B	A	A	B	B	B	A	A	A	B	A	A	A	B	A	A	A	A	B	B
240	AGGS1365	(a,h,b)	B	B	A	A	B	A	A	B	H	B	B	B	A	B	A	A	A	A	B	A	B	A	B	A	B	A	A	A	B	A	B	B	A	B	A	A	A	B	B	A	A	B	A	A	B	B	B
241	AhTE0478	(a,h,b)	B	B	A	A	B	A	A	B	A	B	B	B	A	B	A	A	A	A	B	A	A	A	B	A	B	A	A	A	B	A	B	B	A	B	A	A	A	B	B	A	A	B	A	A	B	B	B
242	AHGA102053	(a,h,b)	B	B	A	A	B	A	H	-	H	B	B	B	A	B	A	A	A	A	B	A	B	A	B	-	B	A	A	A	B	A	-	-	A	B	-	-	A	-	B	A	A	B	A	A	B	B	B
243	AHGS1296	(a,h,b)	B	B	A	A	B	A	A	B	H	B	B	B	A	B	A	A	A	A	B	A	B	A	B	A	B	A	A	A	B	A	B	B	A	B	A	A	A	B	B	A	A	B	A	A	B	B	B
244	AGGS2556	(a,h,b)	A	B	A	A	B	A	A	B	H	B	B	B	A	B	A	A	A	A	B	A	B	A	B	A	B	A	A	A	B	A	B	B	A	B	A	A	A	B	B	A	A	B	A	A	A	B	B
245	A06A137	(a,h,b)	B	B	A	A	B	A	A	B	H	B	B	A	A	B	A	A	A	A	B	A	H	A	B	A	B	A	A	A	B	A	B	B	A	B	A	A	A	B	B	A	A	B	A	A	A	B	B
246	IPAHM123	(a,h,b)	B	B	B	A	B	A	A	B	A	B	B	A	A	B	A	A	A	A	B	A	B	A	B	A	B	A	A	A	B	A	B	B	A	B	A	A	A	B	B	A	A	B	A	A	A	B	B
247	TC9H08	(a,h,b)	B	B	B	A	B	A	A	B	H	B	B	A	A	B	A	A	A	A	B	A	B	A	B	A	B	A	A	A	B	A	B	B	A	B	A	A	A	B	B	A	A	B	A	A	A	B	B
248	A07A169	(a,h,b)	B	B	A	A	B	A	A	B	H	B	B	A	A	B	A	A	A	A	B	A	H	A	B	A	B	A	A	A	B	A	B	B	A	B	A	A	A	B	B	A	A	B	A	A	A	B	B
249	PM204	(a,h,b)	B	B	A	A	-	A	A	B	H	B	B	A	A	B	A	A	A	A	B	A	H	A	H	A	B	A	A	A	B	A	B	B	A	B	A	A	A	B	B	B	B	B	A	A	A	B	B
250	GM1937	(a,h,b)	B	B	B	A	B	A	A	B	A	B	B	A	A	B	A	A	A	A	B	A	H	A	B	A	B	A	A	A	B	A	B	B	A	B	H	A	A	B	B	A	A	B	A	-	A	B	B
251	A07A292	(a,h,b)	B	B	A	A	B	A	A	B	H	B	B	A	A	B	-	A	A	A	B	A	H	A	B	A	B	A	A	A	B	A	B	H	A	B	A	A	A	B	B	A	A	B	A	A	A	B	B
252	AHGS2153	(a,h,b)	B	B	B	A	B	A	A	B	H	B	B	A	A	B	A	A	A	A	B	A	H	A	B	A	B	A	A	A	B	A	B	B	A	B	A	A	A	B	B	A	A	B	A	A	A	B	B
253	AGGS1389	(a,h,b)	B	B	B	A	B	A	A	B	H	B	B	A	A	B	A	A	A	A	B	A	H	A	B	A	B	-	A	A	B	A	B	B	A	B	A	A	A	B	B	A	A	B	A	A	-	B	B
254	AHGS1475	(a,h,b)	B	B	A	A	B	A	A	B	H	B	B	A	A	B	A	A	-	A	B	A	H	A	B	A	B	A	A	A	B	A	B	B	A	B	A	A	A	B	B	A	A	B	A	A	A	B	B
255	AGGS1987	(a,h,b)	B	B	A	A	B	A	A	B	H	B	B	A	A	B	A	A	A	A	B	A	H	A	B	A	B	A	A	A	B	A	B	B	A	B	A	A	A	B	B	A	A	B	A	A	A	B	B
256	AHGS1980	(a,h,b)	B	B	A	A	B	A	A	B	H	B	B	A	H	B	A	A	A	A	B	A	H	A	B	A	B	A	A	A	B	A	B	B	A	B	A	A	A	B	B	A	A	B	A	A	A	B	B
257	AHGS1954	(a,h,b)	B	B	A	A	B	A	A	B	H	B	B	A	H	B	A	A	A	A	B	A	H	A	B	A	B	A	A	A	B	A	B	B	A	B	A	A	A	B	B	A	A	B	A	A	A	B	B
258	AGGS1568	(a,h,b)	B	B	A	A	B	A	A	B	B	B	B	A	A	B	A	A	-	A	B	-	H	A	B	A	-	A	A	A	B	A	B	B	A	B	A	A	A	B	B	A	A	B	A	A	A	-	B
259	AHGS1692	(a,h,b)	B	B	A	A	B	A	A	B	A	B	B	A	A	B	A	A	A	A	B	A	A	A	B	A	B	A	A	A	B	A	B	B	A	B	A	A	A	B	B	A	A	B	A	A	A	B	B
260	AHGA65328	(a,h,b)	B	B	A	A	B	A	A	-	H	B	B	-	A	B	A	A	A	A	B	A	H	A	B	A	B	A	A	A	B	A	A	B	A	A	A	B	B	B	A	B	A	B	A	A	A	B	B
261	AGGS1638	(a,h,b)	A	A	B	A	B	A	A	B	B	A	B	B	A	A	B	A	A	B	A	A	B	A	B	A	B	A	A	A	B	A	B	B	A	B	A	A	A	B	B	A	A	B	A	A	A	B	B
262	AGGS0187	(a,h,b)	B	B	B	A	B	B	A	B	H	B	B	A	A	B	A	A	A	A	B	A	H	A	B	B	B	A	A	A	B	A	B	B	A	A	A	A	H	B	B	A	A	B	A	A	A	B	B
263	AHGS2413	(a,h,b)	B	B	B	A	-	B	A	A	H	B	B	A	A	A	A	A	A	A	B	A	H	A	B	B	B	A	A	A	B	A	B	B	A	A	A	A	H	B	B	A	A	A	-	A	A	B	B
264	AhTE0706	(b,d)	B	B	B	D	B	B	D	B	B	B	B	D	D	D	D	D	D	D	B	D	D	D	B	B	B	D	D	D	B	D	B	B	D	D	D	D	B	B	B	D	D	B	D	D	D	B	B
265	AHGS1189	(a,h,b)	B	B	B	A	B	B	A	B	B	B	B	A	A	A	A	A	A	A	B	A	A	A	B	B	B	A	A	A	B	A	B	B	A	A	A	A	B	B	B	A	A	-	A	A	A	B	B
266	TC41A10	(a,h,b)	B	B	B	-	B	B	A	B	H	B	B	A	A	A	A	A	-	A	B	A	A	A	B	B	B	A	A	A	B	A	-	B	A	A	A	A	H	B	B	A	A	B	-	A	A	B	B
267	AGGS1662	(a,h,b)	B	B	B	A	B	B	A	B	B	B	B	A	A	A	A	A	A	A	B	A	A	A	B	B	B	A	A	A	B	-	B	B	A	A	A	A	B	B	B	A	A	B	A	A	A	B	B
268	AHGS0346	(a,h,b)	B	B	B	A	B	B	A	B	H	B	B	A	A	A	A	A	A	A	B	A	A	A	B	B	B	A	A	A	B	A	H	B	A	A	A	A	H	B	B	A	A	B	A	A	A	B	B
269	AHGS0147	(a,h,b)	B	B	B	A	B	B	A	-	H	B	B	A	A	A	A	A	-	A	B	A	A	A	B	B	B	A	A	A	B	A	H	B	A	A	A	A	B	B	B	A	A	B	A	A	A	B	B
270	AHGS1266	(a,h,b)	B	B	B	A	B	B	A	B	H	B	A	H	A	A	A	A	A	A	B	A	A	A	B	B	B	A	A	A	B	A	H	B	A	A	A	A	H	B	B	A	A	B	A	A	A	B	B
271	AGGS1585	(a,h,b)	B	B	B	A	B	B	A	B	-	B	-	H	A	A	A	A	-	A	B	A	A	A	B	B	B	A	A	A	B	A	H	B	A	A	A	A	H	B	B	A	A	B	A	A	A	B	B
272	AHGS2754	(a,h,b)	B	B	B	A	B	B	A	A	B	B	A	H	A	A	A	A	A	A	B	A	A	A	B	B	B	A	A	A	B	A	H	-	A	A	A	A	H	B	B	A	A	H	A	A	A	B	B
273	AHGS1913	(a,h,b)	B	B	B	A	B	B	A	A	H	H	A	H	A	A	A	A	A	-	B	A	A	A	B	B	B	A	A	A	B	A	H	B	A	A	A	A	H	B	B	A	A	H	A	A	A	B	B
274	AGGS2061	(a,h,b)	A	B	B	A	B	B	A	B	A	B	A	A	A	A	A	A	A	A	B	A	A	A	B	B	B	A	A	A	B	A	A	B	A	A	A	A	H	B	B	A	A	B	A	A	A	B	B
275	A04A246	(a,h,b)	B	B	B	A	B	B	A	-	H	B	A	H	A	A	A	A	A	A	B	A	A	-	B	B	-	A	A	A	B	A	B	B	A	A	A	A	H	B	B	A	A	B	A	A	A	B	B
276	AGGS1577	(a,h,b)	B	B	B	A	A	A	A	A	A	B	A	A	A	A	A	A	A	A	B	A	A	A	B	B	B	A	B	A	B	A	A	B	A	A	A	A	A	B	A	A	A	A	A	A	A	B	B
277	AHGS0274	(a,h,b)	B	B	B	A	A	A	A	A	A	B	A	A	A	A	A	A	A	A	B	A	A	A	B	B	B	A	B	A	B	A	H	B	A	A	A	A	H	B	B	A	A	H	A	A	A	B	B
278	AGGS2261	(a,h,b)	A	B	B	A	A	A	A	A	A	B	A	A	A	A	A	A	A	A	B	A	A	A	B	B	H	A	B	A	B	A	B	B	A	A	A	A	H	B	B	A	A	H	A	A	A	B	B
279	AGGS0337	(a,h,b)	A	A	B	A	A	B	A	A	H	B	B	B	A	A	B	A	A	A	B	A	B	A	A	H	B	B	A	A	B	A	B	A	B	A	A	A	B	A	A	A	A	A	A	A	A	A	B
280	AGGS1466	(a,h,b)	A	A	B	A	A	B	A	A	H	B	B	A	A	A	B	A	A	A	B	A	B	A	A	H	B	B	B	B	A	A	B	A	B	A	A	A	B	A	A	A	A	A	A	A	A	A	B
281	AHGS1574	(a,h,b)	A	A	B	A	A	B	A	-	H	B	B	A	A	A	B	A	A	A	B	A	B	A	A	H	B	B	B	B	A	A	B	A	B	A	A	A	B	A	A	A	A	A	A	A	A	A	B
282	A07B563	(a,h,b)	A	A	B	A	A	A	A	A	B	A	B	B	A	A	A	A	A	A	B	A	B	H	B	A	A	A	A	A	-	A	B	B	A	B	A	H	A	A	B	A	A	A	A	A	A	A	B
283	A08A90	(a,h,b)	A	A	B	A	A	A	A	A	B	A	B	-	A	A	A	A	A	A	B	A	B	H	B	A	A	A	B	A	A	A	B	B	A	B	A	B	A	A	A	A	A	A	A	A	A	A	B
284	AhTE0690	(b,d)	D	D	B	D	D	D	D	D	B	D	B	B	D	D	D	D	D	D	B	D	B	B	B	D	D	D	B	D	D	D	B	B	D	B	D	B	D	D	D	D	D	D	D	D	D	D	B
285	AHGS2319	(a,h,b)	A	A	B	A	A	A	A	A	B	A	B	B	A	A	A	A	A	A	B	A	B	A	B	A	A	H	B	B	A	A	B	B	A	B	A	A	A	A	A	A	A	A	A	A	A	A	A
286	A08A119	(a,h,b)	A	A	B	A	A	A	A	A	A	A	B	B	A	A	A	A	A	A	B	A	B	B	B	A	A	H	B	B	B	A	-	B	A	B	A	H	A	A	A	A	A	A	A	A	A	A	A
287	AGGS2027	(a,h,b)	A	A	B	A	A	A	A	A	A	A	B	B	A	A	A	A	A	A	B	A	B	B	-	A	A	H	B	B	B	A	B	B	A	B	A	H	A	A	A	A	A	A	A	A	A	A	A
288	AHGS1434	(a,h,b)	A	A	B	A	A	A	A	A	A	A	B	B	A	A	A	A	A	A	B	A	B	H	B	A	A	H	B	B	B	A	B	B	A	B	A	H	A	A	A	A	A	A	A	A	A	A	A
289	AGGS1495	(a,h,b)	A	A	B	A	A	A	A	A	A	A	B	B	A	A	A	A	-	A	B	A	B	H	B	A	A	H	B	B	B	A	B	B	A	B	A	H	A	A	A	A	A	A	A	A	A	A	A
290	GM1713	(a,h,b)	A	A	B	A	A	A	A	A	A	A	B	B	A	A	A	A	A	A	B	A	B	H	B	A	A	H	B	B	B	A	B	B	A	B	A	H	A	A	A	A	A	A	A	A	A	A	A
291	A08A138	(a,h,b)	A	A	B	A	A	H	A	A	A	A	B	B	A	A	A	A	A	A	B	A	B	B	B	A	A	H	B	B	B	A	B	B	A	B	A	B	A	B	B	A	A	A	A	A	A	A	A
292	AHGS1687	(a,h,b)	A	A	B	A	A	A	A	A	A	A	B	B	A	A	A	A	A	A	-	A	B	B	B	A	A	H	B	A	B	A	B	B	A	B	A	H	A	B	B	A	A	A	A	A	A	A	A
293	pPGPseq2G3	(a,h,b)	A	A	B	A	A	A	A	A	A	A	B	B	A	A	A	A	A	A	B	A	B	B	B	A	A	H	B	A	B	A	-	B	A	B	A	H	A	B	B	A	A	A	A	A	A	A	A
294	AHGA361225	(a,h,b)	A	A	B	A	A	A	A	A	A	A	B	B	A	A	A	A	A	A	B	A	B	B	B	A	B	B	B	A	B	A	B	B	A	B	A	A	A	B	B	A	A	A	A	A	A	A	A
295	GM1901	(a,h,b)	A	A	B	A	A	A	A	A	A	A	B	B	A	-	A	A	-	A	B	A	B	B	B	A	A	B	B	A	-	A	B	B	A	B	A	B	A	B	B	A	A	A	A	A	A	A	A
296	AHTE0840	(a,c)	A	A	A	A	C	A	C	A	A	C	A	A	C	C	A	A	A	A	A	C	A	C	C	A	C	C	A	A	A	A	A	A	A	A	A	A	A	A	C	C	C	A	A	A	A	A	C
297	AGGS2745	(a,h,b)	A	B	B	A	B	B	B	B	A	B	B	B	B	B	A	A	A	A	A	A	A	B	A	B	B	B	A	A	A	A	B	B	B	-	A	A	A	B	B	B	B	B	A	A	A	A	B
298	AGGS2744	(a,h,b)	A	A	A	A	B	B	B	B	B	B	A	A	B	A	A	A	A	A	A	B	A	B	B	B	B	B	A	A	A	A	B	B	B	B	B	A	A	B	B	B	B	B	A	A	A	A	B
299	AGGS1003	(a,h,b)	A	A	A	A	B	B	B	B	B	B	H	A	B	A	A	A	-	A	A	B	A	B	B	B	B	A	A	A	A	B	B	B	B	A	A	B	B	B	B	H	A	A	A	A	B	B	A
300	AGGS1925	(a,h,b)	A	A	A	A	B	B	B	B	B	B	A	B	B	A	A	A	A	A	H	B	A	B	B	B	B	B	A	A	A	A	A	B	A	B	B	B	B	B	A	A	A	A	B	B	B	B	H
301	AHGS1208	(a,h,b)	A	A	A	A	B	B	B	B	B	B	B	A	B	A	A	A	A	A	A	B	A	B	B	B	B	B	A	A	A	A	B	B	B	B	B	A	A	B	B	B	B	B	A	A	A	A	B
302	AGGS1432	(a,h,b)	A	A	A	A	B	-	B	B	B	B	H	A	B	A	A	A	A	A	A	B	A	B	B	B	B	B	A	A	A	A	B	B	B	B	H	A	A	B	B	B	-	H	A	A	A	B	B
303	GNB159	(a,h,b)	B	B	B	-	B	B	B	B	B	B	A	B	B	A	A	A	A	A	A	B	A	B	B	B	B	B	A	A	A	A	B	B	B	B	A	A	A	B	B	B	B	A	A	A	A	A	B
304	AGGS0385	(a,h,b)	A	A	A	A	B	B	B	B	B	B	A	A	B	A	A	A	A	A	A	B	A	B	B	B	B	B	A	A	A	A	B	B	B	B	H	A	A	B	B	B	B	B	A	A	A	A	B
305	AHGS0422	(a,h,b)	A	A	A	A	A	A	A	A	A	A	A	A	B	A	A	A	A	A	A	B	A	B	B	B	B	B	A	A	A	A	B	B	B	B	B	A	A	B	B	B	B	B	A	A	A	A	B
306	AhTE0808	(a,c)	A	A	A	A	C	C	C	C	C	C	A	A	A	A	A	A	A	A	A	C	A	C	C	C	C	C	A	A	A	A	C	C	C	A	A	A	A	C	C	C	C	A	A	A	A	C	C
307	AGGS1498	(a,h,b)	A	A	A	A	B	B	B	B	B	B	B	A	-	A	A	A	-	A	A	B	A	B	B	B	B	B	A	A	A	A	B	B	B	B	B	A	A	B	B	B	B	B	A	A	A	A	B
308	AGGS1137	(a,h,b)	A	A	A	A	B	B	B	B	B	B	H	A	B	A	A	A	A	A	A	B	A	B	B	B	B	B	A	A	A	A	B	B	B	B	H	A	A	B	B	B	B	B	A	A	A	A	B
309	AGGS1317	(a,h,b)	A	A	A	A	B	B	B	B	B	B	H	A	B	A	A	A	A	A	A	B	A	B	B	B	B	B	A	A	A	A	B	B	B	B	H	A	A	B	B	B	B	B	A	A	A	A	B
310	AGGS1193	(a,h,b)	-	A	A	-	B	B	B	B	B	B	H	A	B	A	A	A	A	A	A	B	A	B	B	B	B	B	A	A	A	A	B	B	B	B	H	A	A	B	B	B	B	B	A	A	A	A	B
311	GM2839	(a,h,b)	A	A	A	-	B	B	B	B	B	B	H	A	B	A	A	A	A	A	A	B	A	B	B	B	B	B	A	A	A	A	B	B	B	B	H	A	A	B	B	B	B	B	A	A	A	A	B
312	EM87	(a,h,b)	A	A	A	A	B	B	B	B	B	B	H	A	B	A	A	A	A	A	H	B	A	B	B	B	B	B	A	A	A	A	B	B	B	B	H	A	A	B	B	B	B	H	A	A	A	H	B
313	AhTE0726	(a,c)	A	A	A	A	C	C	C	C	C	C	A	C	C	A	A	A	A	A	A	C	A	C	C	C	C	C	A	A	A	A	C	C	C	C	A	A	A	C	C	C	C	A	A	A	A	A	C
314	AHGS0400	(a,h,b)	B	B	A	A	B	B	B	B	B	-	A	A	B	A	A	A	A	A	A	B	A	B	B	B	B	B	A	A	A	A	B	B	B	B	B	A	A	B	B	B	B	B	A	A	A	A	B
315	AGGS1438	(a,h,b)	A	A	A	A	B	B	B	B	B	B	A	A	B	A	A	A	A	A	A	B	A	B	B	B	B	B	A	A	A	A	B	B	B	B	A	A	A	B	B	B	B	A	A	A	A	A	B
316	AHGS1319	(a,h,b)	A	A	A	A	B	B	B	B	B	B	B	A	B	A	A	A	A	A	A	B	A	B	B	B	B	B	A	A	A	A	B	B	B	B	B	A	A	B	B	B	B	H	A	A	A	B	B
317	AGGS2134	(a,h,b)	A	A	A	A	B	B	B	B	B	B	H	A	B	A	A	A	A	A	H	B	A	B	B	B	B	B	A	A	A	A	B	B	B	B	H	A	A	B	B	B	B	H	A	A	A	H	H
318	A09A282	(a,h,b)	A	A	A	A	B	B	B	B	B	B	H	A	B	A	A	A	A	A	H	B	A	B	B	B	B	B	A	A	A	A	B	B	B	B	H	A	A	B	B	B	B	H	A	A	A	H	B
319	AHGS1543	(a,h,b)	A	A	A	A	H	B	B	B	B	B	H	B	B	A	A	A	A	A	A	B	A	B	B	B	B	B	A	A	A	A	B	B	B	B	H	A	A	B	B	B	B	H	A	A	A	H	B
320	AHGS1126	(a,h,b)	A	A	A	A	B	B	B	B	B	B	H	B	B	A	A	A	A	A	A	B	A	B	B	B	B	B	A	A	A	A	B	B	B	B	H	A	A	B	B	B	B	H	A	A	A	A	B
321	A09A627	(a,h,b)	A	A	A	A	B	B	B	B	B	B	A	B	B	A	A	A	A	A	H	B	A	B	B	B	B	B	A	A	A	A	B	B	B	B	H	A	A	B	B	-	-	H	A	A	A	H	B
322	A09A631	(a,h,b)	A	A	-	A	B	B	B	B	B	B	H	B	B	A	A	A	A	A	H	B	A	B	B	B	B	B	A	A	A	A	B	B	B	B	H	A	A	B	B	B	B	H	A	A	-	H	B
323	A09A705	(a,h,b)	A	-	A	A	B	B	-	-	B	B	H	B	B	A	A	A	A	A	H	B	A	B	B	-	B	B	A	A	A	A	B	B	B	B	H	A	A	B	-	B	B	H	A	A	A	H	B
324	AhTE0303	(a,h,b)	A	A	A	A	B	B	B	B	B	B	H	B	B	A	A	A	A	A	H	B	A	B	B	B	B	B	A	A	A	A	B	B	B	B	H	A	A	B	B	B	B	H	A	A	A	H	B
325	A09A698	(a,h,b)	A	A	A	A	B	-	B	B	B	B	H	B	B	A	A	A	A	A	H	B	A	B	B	B	B	B	A	A	A	A	B	B	B	B	H	A	-	B	B	B	B	A	A	A	A	H	B
326	A09A697	(a,h,b)	A	A	A	A	B	B	B	B	B	B	H	B	B	A	A	A	A	A	H	B	A	B	B	B	B	B	A	A	A	A	B	B	B	B	H	A	A	B	B	B	B	H	A	A	A	H	B
327	A09A810	(a,h,b)	A	A	A	A	B	B	B	B	B	-	H	B	B	A	A	A	A	A	H	B	A	B	B	B	B	B	A	A	A	A	B	B	B	B	H	A	A	B	B	B	B	H	A	A	A	H	B
328	A09A816	(a,h,b)	A	A	A	A	B	B	B	B	B	B	H	B	B	A	A	A	A	A	H	B	A	B	B	B	-	B	A	A	A	A	B	B	B	B	H	A	A	B	B	B	B	H	A	A	A	H	B
329	GNB136	(a,h,b)	A	A	A	A	B	B	B	B	B	B	H	B	B	A	A	A	A	A	H	B	A	B	B	B	B	B	A	A	A	A	B	B	B	B	H	A	A	B	B	B	B	H	A	A	A	A	B
330	A09A646	(a,h,b)	A	A	A	A	B	B	B	B	B	B	H	B	B	A	A	A	A	A	H	B	A	B	B	B	B	B	A	A	A	A	B	B	B	B	B	A	A	B	B	B	B	H	A	H	A	H	B
331	A09A786	(a,h,b)	A	A	A	A	B	H	B	B	B	B	H	B	B	A	A	A	A	A	H	B	A	B	B	B	B	B	A	A	A	A	B	B	B	B	H	A	A	B	B	B	B	H	A	A	A	H	B
332	A09A639	(a,h,b)	A	A	A	A	B	B	B	B	B	B	H	B	B	A	A	A	A	-	H	B	A	B	B	B	B	B	A	A	A	A	B	B	B	B	H	A	A	B	B	B	B	H	A	A	A	H	B
333	AHGA7048	(a,h,b)	A	A	A	A	B	B	B	B	B	B	H	B	B	A	A	A	A	A	H	B	A	B	B	B	B	B	A	A	A	A	B	B	B	B	A	A	A	B	B	B	B	H	A	A	A	B	B
334	A09A654	(a,h,b)	A	A	A	A	B	B	B	B	B	A	H	B	B	A	A	A	A	A	H	B	A	B	B	B	B	B	-	A	A	A	B	B	B	B	A	A	A	B	B	B	B	-	A	A	-	H	B
335	AGGS1378	(a,h,b)	A	A	-	A	B	B	B	B	B	B	H	A	B	A	A	A	A	A	A	B	A	B	B	B	B	B	A	A	A	A	B	B	B	B	H	A	A	B	B	B	B	H	A	A	A	B	B
336	AGGS0449	(a,h,b)	B	A	A	A	B	B	B	B	B	B	B	A	B	A	A	A	A	A	A	-	A	B	B	B	B	B	A	A	A	A	B	B	B	B	B	A	A	B	B	B	B	H	A	A	A	A	B
337	AHGA98575	(a,h,b)	A	A	A	A	B	B	B	B	B	B	B	A	B	A	A	A	A	A	H	B	A	B	B	B	B	B	A	A	A	B	B	B	-	B	B	A	A	B	B	B	B	B	A	A	A	B	B
338	AGGS0957	(a,h,b)	A	A	A	A	B	B	B	B	B	B	H	B	B	A	A	A	-	A	H	B	A	B	B	B	B	B	A	A	A	A	B	B	B	B	H	A	A	B	B	B	B	B	A	A	A	H	B
339	A09A824	(a,h,b)	A	A	A	A	B	B	B	B	B	B	H	B	B	A	A	A	A	A	H	B	A	B	B	H	B	B	A	A	A	A	B	B	H	B	H	A	A	B	B	B	B	A	A	A	A	H	B
340	AGGS1606	(a,h,b)	A	A	A	A	B	B	B	B	B	B	B	A	B	A	A	A	A	A	B	B	A	B	B	B	B	B	A	A	A	A	B	B	B	B	B	A	A	B	B	B	B	B	A	A	A	B	B
341	AHGA98567	(a,h,b)	A	A	A	-	B	B	B	B	-	B	B	A	B	A	A	A	A	A	B	B	-	B	B	-	B	B	A	A	A	A	B	B	-	B	B	A	A	B	B	B	B	B	A	A	-	B	B
342	Ad91I24	(a,h,b)	A	A	A	A	B	B	B	B	B	B	B	B	B	A	A	A	A	A	B	B	A	B	B	B	B	B	A	A	A	A	B	B	B	B	B	A	A	B	B	B	B	B	A	A	A	B	B
343	AHGS2130	(a,h,b)	A	A	A	A	B	B	B	B	B	B	B	B	B	A	A	A	A	A	B	B	A	B	B	B	B	B	A	A	A	A	B	B	B	B	B	A	A	B	B	B	B	B	A	A	A	B	B
344	AGGS2492	(a,h,b)	A	A	A	A	B	B	B	B	B	B	H	A	B	A	A	A	A	A	H	B	H	B	B	B	B	B	A	A	A	A	B	B	B	B	A	A	A	B	B	B	B	A	A	A	A	A	B
345	GNB652	(a,h,b)	A	A	A	A	B	-	B	B	B	B	B	B	B	A	A	-	A	A	A	B	A	B	B	A	B	B	A	A	A	A	B	B	B	B	A	A	A	B	-	B	B	A	A	A	A	A	B
346	AHGS1683	(a,h,b)	A	A	A	A	B	B	B	B	B	B	H	B	H	A	A	A	A	A	A	B	A	B	B	B	B	B	A	A	A	A	B	B	B	B	B	A	A	B	B	B	B	H	A	A	A	H	B
347	A09A195	(a,h,b)	A	A	A	A	B	B	B	B	B	B	H	B	B	A	A	A	A	A	H	B	A	B	B	B	B	B	A	A	A	A	B	B	B	B	H	A	A	B	B	B	B	H	A	A	A	A	H
348	AGGS0389	(a,h,b)	A	A	A	A	B	B	B	B	B	B	A	B	B	A	A	A	A	A	A	B	A	B	B	B	B	B	A	A	A	A	B	B	B	B	H	A	A	B	B	B	B	H	A	A	A	A	B
349	AHGS1283	(a,h,b)	A	A	H	A	B	B	B	B	B	B	H	B	B	A	A	A	A	A	A	B	B	B	B	B	B	B	A	A	A	A	B	B	B	B	H	A	A	B	B	B	B	H	A	A	A	A	B
350	AGGS2572	(a,h,b)	A	A	A	A	B	B	B	B	B	B	H	B	B	A	A	A	A	A	A	B	A	B	B	B	B	B	A	A	A	A	B	B	B	B	H	A	A	B	B	B	B	H	A	A	A	A	B
351	AGGS0977	(a,h,b)	A	A	A	A	B	B	B	B	B	B	B	B	B	A	A	A	A	A	B	B	A	B	B	B	B	B	A	A	A	A	B	B	B	B	B	A	A	B	B	B	B	B	A	A	A	B	B
352	AGGS0285	(a,h,b)	A	A	H	A	B	B	B	B	B	B	H	B	B	A	A	A	A	A	A	B	B	B	B	B	B	B	A	A	A	A	B	B	B	B	H	A	A	B	B	B	B	H	A	A	A	A	B
353	A09A119	(a,h,b)	A	A	B	A	B	B	B	B	B	B	H	B	A	A	A	A	A	A	A	B	B	B	B	B	B	B	A	A	A	A	B	B	B	B	H	A	A	B	B	B	B	H	A	A	A	A	B
354	GNB377	(a,h,b)	A	B	A	A	B	A	A	B	B	B	A	B	B	A	B	A	B	A	B	B	A	B	B	-	B	B	A	A	A	A	B	B	B	B	B	B	A	B	B	B	A	A	A	A	A	A	B
355	AGGS2438	(a,h,b)	B	A	A	A	B	B	B	B	B	B	H	B	B	A	A	A	A	A	A	B	A	B	B	B	B	B	A	A	A	A	B	B	B	B	H	A	A	B	B	B	B	H	A	A	A	B	B
356	AhTE0283	(a,h,b)	A	A	A	A	A	B	B	B	B	A	B	A	B	A	A	A	A	B	A	A	B	A	B	B	A	A	A	A	B	B	A	B	B	A	A	B	B	B	B	B	A	A	A	A	B	B	B
357	ARS742	(a,h,b)	A	A	A	B	B	B	-	-	B	A	B	A	A	A	-	A	A	B	B	B	B	B	B	A	A	-	B	B	B	B	A	-	A	-	H	B	B	A	A	A	A	B	B	B	B	B	B
358	AHGS0344	(a,h,b)	A	A	A	A	B	B	B	B	B	B	H	A	B	A	A	A	A	A	A	B	A	B	B	B	B	B	A	A	A	A	B	B	B	B	H	A	A	B	B	B	B	H	A	A	A	A	B
359	A10A255	(a,h,b)	A	B	B	A	B	B	B	A	B	A	B	A	B	B	A	A	A	A	B	H	B	B	A	A	B	A	B	B	A	A	A	B	A	A	B	A	A	A	B	B	B	A	A	A	A	B	B
360	AhTE0922	(b,d)	D	D	D	D	B	D	D	B	B	B	B	D	B	D	B	D	D	D	D	B	D	D	B	B	B	B	D	D	D	D	B	B	D	D	D	D	D	B	B	B	B	B	D	D	D	D	B
361	AhTE0794	(b,d)	D	D	D	D	B	D	D	B	B	B	D	D	B	D	B	B	D	D	D	B	B	D	B	B	B	B	D	D	D	D	B	B	D	D	D	D	D	B	B	B	B	B	D	D	D	D	B
362	AhTE0381	(a,h,b)	A	A	A	A	A	A	A	B	B	B	B	A	B	A	B	A	A	A	A	B	A	A	B	A	B	B	A	A	A	A	B	B	A	A	A	A	A	B	B	B	B	B	A	A	A	A	B
363	AGGS2380	(a,h,b)	A	B	B	B	A	A	A	A	A	A	H	A	A	B	B	B	B	B	B	A	B	A	A	-	A	A	B	B	B	B	A	A	A	A	H	B	B	A	A	A	A	H	B	B	B	H	A
364	AhTE0888	(a,c)	A	A	A	A	A	A	A	C	C	C	C	A	A	A	A	A	A	A	A	A	A	A	C	A	A	A	A	A	A	A	C	C	A	C	C	A	C	C	C	A	C	A	A	A	A	A	C
365	AhTE0707	(a,c)	A	A	A	A	A	A	A	C	C	C	C	A	A	A	C	A	A	A	A	C	A	A	C	A	A	A	A	A	A	A	C	C	A	A	C	C	C	C	C	C	A	A	A	A	A	A	C
366	AhTE0815	(a,c)	A	A	A	A	A	A	A	C	C	C	C	A	A	A	C	A	A	A	A	C	A	A	C	C	C	A	A	A	A	A	C	C	A	C	C	C	-	-	-	-	-	-	-	-	-	-	-
367	AhTE0532	(a,h,b)	H	H	A	A	A	A	A	B	B	B	B	A	B	A	B	A	A	A	A	B	B	A	B	B	A	A	A	A	A	A	A	B	A	B	B	B	B	B	B	B	B	B	A	A	A	A	B
368	AGGS0100	(a,h,b)	A	A	A	A	A	H	H	H	B	B	B	A	B	A	B	A	A	A	A	B	B	A	B	B	A	A	A	A	A	A	A	B	A	B	A	A	A	A	A	A	A	A	A	A	A	A	B
369	AhTE0524	(a,h,b)	A	B	A	A	B	A	B	B	B	A	A	A	B	B	A	A	A	A	A	B	B	A	B	B	A	B	B	B	A	A	A	B	B	B	B	B	A	A	A	A	A	B	A	A	B	A	A
370	AGGS1283	(a,h,b)	A	A	A	A	A	A	B	B	B	A	A	B	B	B	A	A	A	A	A	B	B	A	B	B	B	A	B	B	A	A	A	A	B	B	B	B	A	A	A	A	A	B	A	A	B	A	A
371	AhTE0797	(a,c)	C	C	A	A	C	A	C	C	C	A	C	C	C	C	A	A	C	A	A	C	C	A	A	A	A	A	C	C	A	C	A	A	C	C	C	C	A	A	A	A	A	C	A	A	C	A	A
372	GA1	(a,h,b)	B	B	B	B	A	B	A	B	B	B	B	A	B	B	A	A	A	B	B	B	A	A	B	A	B	B	A	A	-	-	-	A	A	A	A	B	B	B	B	A	A	H	B	A	B	A	-
373	AHGS1098	(a,h,b)	-	A	B	A	B	B	B	-	A	B	B	B	B	A	A	B	B	B	A	A	B	B	A	B	B	B	A	A	A	B	A	A	A	A	A	A	B	B	B	A	A	A	B	B	A	B	A
374	AGGS2325	(b,d)	D	D	B	B	-	B	B	B	B	B	B	D	D	B	B	D	D	D	D	D	D	D	B	B	B	D	D	B	B	D	D	D	B	B	D	D	D	D	D	D	-	-	D	D	D	-	D
375	AHGS0108	(a,h,b)	B	A	B	A	B	B	B	-	A	B	B	B	-	A	A	A	A	A	A	-	B	B	A	A	B	B	A	A	B	A	-	A	A	A	B	A	A	B	B	A	A	A	B	A	B	B	A
376	AHTE0845	(a,c)	C	C	A	C	A	C	A	C	A	C	A	A	A	A	A	A	A	A	C	A	C	A	C	A	A	A	C	C	C	A	C	A	A	A	A	A	A	C	C	C	C	C	A	A	A	A	C
377	AGGS0281	(a,h,b)	B	A	B	A	B	B	B	B	A	B	B	B	B	A	A	B	-	B	A	B	B	B	A	A	B	B	A	A	B	B	A	A	A	A	A	A	A	A	B	A	A	A	B	B	H	B	A
378	A05A1378	(a,h,b)	A	B	A	B	A	A	A	A	B	A	A	B	-	H	B	A	A	A	B	A	B	A	B	B	A	B	B	B	A	A	B	B	A	B	B	B	B	B	B	B	B	B	A	A	A	A	A
379	A07B505-2	(a,h,b)	B	A	A	A	A	B	B	B	B	B	A	A	A	A	A	B	A	A	B	A	A	A	A	B	B	B	B	B	B	A	B	A	A	A	A	A	B	B	B	B	A	A	B	A	A	A	A
380	AHTE0674	(a,h,b)	A	B	A	B	A	A	A	A	B	A	A	A	A	B	B	A	A	A	B	B	A	A	B	B	A	A	B	B	A	A	B	B	B	B	A	B	B	A	A	B	B	B	A	A	A	A	B
381	A01B163	(a,h,b)	A	B	A	B	A	A	A	A	B	A	-	-	-	-	-	-	-	-	-	B	A	A	B	B	B	B	B	B	A	A	B	B	B	B	A	B	B	A	A	B	B	B	A	A	A	A	B
382	AHGA364915	(a,h,b)	A	B	A	B	A	A	A	A	B	A	A	-	B	H	B	A	A	A	B	A	B	A	B	B	A	B	B	B	A	-	B	B	A	B	A	B	B	B	B	B	B	B	A	A	A	A	A
383	AHGA364936	(a,h,b)	A	B	A	B	A	A	-	A	B	A	A	B	B	H	B	A	A	A	B	A	B	A	B	B	A	B	B	B	A	A	B	B	A	B	A	B	B	B	B	B	B	B	A	A	A	A	A
384	AhTE0021	(a,c)	C	C	A	C	A	A	A	A	C	A	A	C	A	C	C	A	A	A	C	A	A	A	C	C	A	A	C	C	A	A	C	C	C	C	A	C	C	C	C	C	C	C	A	A	A	A	C
385	AGGS0408	(a,h,b)	A	B	A	B	A	B	A	A	B	A	A	A	A	B	B	A	A	A	B	B	A	A	B	B	A	A	B	B	A	A	B	B	A	A	B	B	A	A	B	B	B	A	A	A	A	B	B
386	AHGS0729-2	(a,h,b)	A	H	A	A	A	A	A	A	B	A	A	A	A	B	B	-	A	A	B	A	B	A	B	B	A	A	B	A	A	A	B	B	B	B	A	B	B	B	B	B	B	B	A	A	A	A	A
387	AhTE0489	(a,h,b)	A	B	A	B	A	A	A	A	B	A	A	A	A	B	B	A	A	A	B	B	A	A	B	B	A	-	B	B	A	A	B	B	B	B	A	B	B	A	A	B	B	B	-	A	A	A	B
388	AGGS0833	(a,h,b)	A	B	A	B	A	A	A	A	B	A	A	A	A	B	B	A	A	A	B	B	A	A	B	B	A	A	B	B	A	A	B	B	B	B	A	B	B	B	B	B	B	B	-	A	A	A	B
389	AGGS2567	(a,h,b)	B	H	A	B	A	A	A	A	B	A	A	-	A	B	B	A	A	A	B	B	B	A	B	B	A	A	B	B	A	A	B	B	B	B	A	B	B	B	B	B	B	B	A	A	A	A	A
390	AhTE0565	(a,c)	A	A	A	C	A	A	A	A	C	A	A	A	A	C	C	A	A	A	C	A	C	A	C	C	A	A	C	C	A	A	C	C	C	C	A	C	C	C	C	C	C	C	A	A	A	A	A
391	AHGS2027	(a,h,b)	A	B	A	B	A	A	A	A	B	A	A	A	A	B	B	A	A	A	H	A	A	A	B	B	A	A	B	B	A	A	B	B	B	B	A	B	B	B	B	B	B	B	A	A	A	A	B
392	AGGS700	(a,h,b)	A	B	A	B	A	A	A	A	B	A	A	A	A	B	B	A	A	A	B	A	A	B	B	B	A	A	B	B	A	A	A	A	B	B	A	A	B	B	B	B	B	B	A	A	A	A	B
393	A01B252	(a,h,b)	A	B	A	B	A	A	A	A	B	A	A	A	A	B	B	A	A	A	B	B	A	A	B	B	A	A	B	B	A	A	B	B	B	B	A	A	B	B	B	B	A	B	B	A	A	B	B
394	AHGS1670	(a,h,b)	A	B	A	B	A	A	A	A	B	A	A	A	A	B	B	A	A	A	B	B	B	A	B	B	A	A	B	B	A	A	B	-	B	B	A	B	B	B	B	B	B	B	A	A	A	A	A
395	AHGA25786	(a,h,b)	A	B	A	B	A	A	A	A	B	A	A	A	A	B	B	A	A	A	B	H	A	B	B	B	A	A	B	B	A	A	B	B	B	B	A	B	B	B	B	B	B	B	A	A	A	A	B
396	AGGS0960	(a,h,b)	A	B	A	B	A	A	A	A	B	A	A	A	A	B	B	A	-	A	B	A	A	B	B	B	A	A	B	B	A	A	B	B	B	B	A	B	B	A	A	B	B	B	A	A	A	A	B
397	AGGS0440	(a,h,b)	A	B	A	B	A	A	A	A	B	A	A	A	A	B	B	A	A	A	B	H	A	A	B	B	A	A	B	B	A	A	B	B	B	B	A	B	B	A	A	B	B	B	A	A	A	A	B
398	AhTE0771	(a,c)	A	C	A	C	A	A	A	A	C	A	A	A	A	C	C	A	A	A	C	A	A	A	C	C	A	A	C	C	A	A	C	C	C	C	A	C	C	A	A	C	C	A	A	A	A	A	C
399	AhTE0536	(a,c)	A	C	A	C	A	A	A	A	C	A	A	A	A	C	C	A	A	A	C	A	A	A	C	C	A	A	C	C	A	A	C	C	C	C	A	C	C	A	A	C	C	C	A	C	A	A	C
400	A10A135	(a,h,b)	A	B	A	B	A	A	A	A	B	A	A	A	A	B	B	A	A	A	B	H	A	A	B	B	A	A	B	B	A	A	B	B	B	B	A	B	B	A	A	B	B	B	A	A	A	A	B
401	AHGS1524	(a,h,b)	A	B	A	B	A	A	A	A	B	A	A	A	A	B	B	A	A	A	B	H	A	A	B	B	A	A	B	B	A	A	B	B	B	B	A	B	B	A	A	B	B	B	A	A	A	A	B
402	AHGS1462	(a,h,b)	A	B	A	B	A	A	A	A	B	A	A	A	A	B	B	A	A	A	B	H	A	A	B	B	A	A	B	B	A	A	B	B	B	B	A	B	B	A	A	B	B	B	A	A	A	A	B
403	AGGS1363	(a,h,b)	A	B	A	-	A	A	A	A	B	A	A	A	A	B	B	A	A	A	B	H	A	A	B	B	A	A	B	B	A	A	B	B	B	B	A	B	B	A	A	B	B	B	A	A	A	A	B
404	A01B185	(a,h,b)	A	B	A	B	A	A	A	A	B	A	A	A	A	B	B	A	A	A	B	H	A	A	B	B	A	A	B	B	A	A	B	B	B	B	A	B	B	A	A	B	B	B	A	A	A	A	B
405	AGGS2359	(a,h,b)	A	B	A	B	A	A	A	A	B	A	A	A	A	B	B	A	A	A	B	H	A	A	B	B	A	A	B	B	A	A	B	B	B	B	A	B	B	A	A	B	B	B	A	A	A	A	B
406	AGGS1056	(a,h,b)	A	B	A	B	A	A	A	A	B	A	A	A	-	B	B	A	-	A	B	A	A	A	B	B	A	A	B	B	A	A	B	B	B	B	A	B	B	A	A	B	B	B	A	A	A	A	B
407	AHGS1829	(a,h,b)	A	B	A	B	A	A	A	A	B	A	A	A	A	B	B	A	A	A	B	H	A	A	B	B	A	A	B	B	A	A	B	-	B	B	A	B	-	A	A	B	B	B	A	A	A	A	B
408	AGGS1254	(a,h,b)	A	B	A	B	A	A	A	A	B	A	A	A	A	B	B	A	-	A	B	H	A	A	B	B	A	A	B	B	A	A	B	B	B	B	A	B	B	A	A	B	B	B	A	A	A	A	B
409	AHGS2579	(a,h,b)	A	B	A	B	A	A	A	A	B	A	A	A	A	B	B	A	A	A	B	H	A	A	B	B	A	A	B	B	A	A	B	B	B	B	A	B	B	A	A	B	B	B	A	A	A	A	B
410	AHGS1273	(a,h,b)	A	B	A	B	A	A	A	-	B	A	A	A	A	B	B	A	A	A	B	A	A	A	B	B	A	A	-	B	A	A	B	B	B	B	A	B	B	A	A	B	B	B	A	A	A	A	B
411	AhTE0129	(a,h,b)	A	B	A	B	A	A	A	A	B	A	A	A	A	B	B	A	A	A	B	H	A	A	B	B	A	A	B	B	A	A	B	B	B	B	A	B	B	A	A	B	B	B	A	A	A	A	B
412	AGGS1122	(a,h,b)	A	B	A	B	A	A	A	A	B	A	A	A	A	B	B	A	A	A	B	A	A	A	B	B	A	A	B	B	A	A	B	B	B	B	A	B	B	A	A	B	B	B	A	H	A	A	B
413	A01B213	(a,h,b)	A	B	A	B	A	A	A	A	B	A	A	A	A	B	B	A	A	A	B	A	A	A	B	B	A	A	B	B	A	A	B	B	B	B	A	B	B	A	A	B	B	B	A	A	A	A	B
414	AGGS2580	(a,h,b)	A	B	A	B	-	A	A	A	B	A	A	A	A	B	B	A	A	A	B	B	A	A	B	B	A	A	B	B	A	A	-	B	B	B	A	B	B	A	A	B	B	B	A	A	A	-	B
415	AGGS1612	(a,h,b)	A	B	A	B	A	A	A	A	B	A	A	A	A	B	B	A	A	A	B	H	A	A	-	B	A	A	B	B	A	A	B	B	B	B	A	B	B	A	A	B	B	B	A	A	A	A	B
416	AHGS1369	(a,h,b)	A	B	A	B	A	A	A	A	B	A	A	A	A	B	B	A	A	A	B	A	A	A	B	B	A	A	B	B	A	A	B	B	B	B	A	B	B	A	A	B	B	B	A	A	A	A	B
417	AHGS3627	(a,h,b)	A	B	A	B	A	A	A	A	B	A	A	A	A	B	B	A	-	A	B	H	A	A	B	B	A	A	B	B	A	A	B	B	B	B	A	-	B	A	A	B	B	B	A	A	A	A	B
418	A01B172-1	(a,h,b)	A	B	A	-	A	A	A	A	B	A	A	A	A	B	B	A	A	A	B	B	A	A	B	B	A	A	B	B	A	A	B	B	B	B	A	B	B	A	A	B	B	B	A	A	A	A	B
419	AHGS2466	(a,h,b)	A	B	A	B	A	A	A	A	B	A	A	A	A	B	B	A	A	A	B	B	A	A	B	B	A	A	B	B	A	A	-	B	B	B	A	B	B	A	A	B	B	B	A	A	A	A	B
420	AhTE0426	(a,h,b)	A	B	A	B	A	A	A	A	B	A	A	A	A	B	B	A	A	A	B	B	A	A	B	B	A	A	B	B	A	A	B	B	B	B	A	B	B	A	A	B	B	B	A	A	A	A	B
421	AHGS1489	(a,h,b)	A	B	A	B	A	A	A	A	B	A	A	A	A	B	B	A	A	A	B	H	A	A	B	B	A	A	B	B	A	A	B	B	B	B	A	B	B	A	A	B	B	B	A	A	A	A	B
422	AhTE0985	(a,c)	A	C	A	C	A	A	A	A	C	C	A	A	A	C	C	A	A	A	C	A	A	A	C	C	A	A	C	C	A	A	C	C	C	C	A	C	C	C	A	C	C	C	A	A	A	A	C
423	AHGS1699	(a,h,b)	A	B	A	B	A	A	A	A	B	A	A	A	A	B	B	A	A	A	B	B	A	A	B	B	A	A	B	B	A	A	B	B	B	B	A	B	B	A	A	B	B	B	A	A	A	A	B
424	AhTE0212	(a,c)	A	C	A	C	A	A	A	A	C	A	A	A	A	C	C	A	A	A	C	A	A	A	C	C	A	A	C	C	A	A	C	C	C	C	A	C	C	C	A	C	C	C	A	A	C	A	C
425	AHGA24894	(a,h,b)	A	B	A	B	A	A	A	-	B	A	A	-	A	B	B	A	A	A	B	A	A	A	B	B	A	A	B	B	A	A	B	B	B	B	B	B	B	B	A	B	B	B	A	A	H	A	B
426	TC23C08	(a,h,b)	A	B	A	B	A	A	A	A	B	A	A	-	A	B	B	A	A	A	B	A	A	A	B	-	A	A	B	B	A	A	B	B	B	B	A	B	B	B	A	B	B	B	A	A	B	A	B
427	TC1A08	(a,h,b)	A	B	A	B	A	A	A	A	B	A	A	A	A	B	B	A	A	A	B	B	A	A	B	B	A	A	B	B	A	A	B	B	B	B	A	B	B	B	A	B	B	B	A	A	A	A	B
428	AHGS1630	(a,h,b)	A	B	A	B	A	A	A	A	B	A	A	A	A	B	B	A	A	A	B	B	A	A	A	B	B	A	A	A	B	B	B	B	B	B	A	B	B	B	A	B	B	B	A	A	A	A	B
429	AHGS1333	(a,h,b)	A	B	A	B	A	A	A	-	B	A	A	A	A	B	B	A	A	A	B	B	A	A	B	B	A	A	B	B	A	A	B	B	B	B	A	B	B	B	A	B	B	B	A	A	A	A	B
430	TC27H12	(a,h,b)	A	B	A	-	A	A	A	A	B	B	A	A	A	B	B	A	A	A	B	A	A	A	B	B	A	A	B	B	A	A	B	B	B	B	B	B	B	B	A	B	B	B	A	A	H	A	B
431	AHGS1246	(a,h,b)	A	B	A	B	A	A	A	A	B	A	A	A	A	B	B	A	A	A	B	A	A	A	B	B	A	A	B	B	A	-	B	B	B	B	B	B	B	B	A	B	B	B	A	-	H	A	B
432	AHS0487	(a,h,b)	A	B	A	-	A	A	A	A	B	A	A	A	A	-	B	A	A	A	B	A	A	A	B	B	A	A	B	B	A	A	B	B	B	B	B	B	B	B	A	B	B	B	A	A	A	A	B
433	AGGS1376	(a,h,b)	A	B	A	A	A	A	A	A	B	A	A	A	A	B	B	A	A	A	B	A	A	A	B	B	A	A	B	B	A	A	B	B	B	B	B	B	B	B	A	B	B	B	A	A	B	A	B
434	AHGS1130	(a,h,b)	A	B	A	B	A	A	A	A	B	A	A	B	A	B	B	A	A	A	B	H	A	A	B	B	A	A	B	B	A	A	B	B	B	B	B	B	B	B	A	B	B	B	A	A	B	A	B
435	AhTE0251	(a,h,b)	A	B	A	B	A	A	A	A	B	A	A	B	A	B	B	A	A	A	B	A	A	A	B	B	A	A	B	B	A	A	B	B	B	B	B	B	B	A	A	B	B	B	A	A	B	A	B
436	AHGS1710	(a,h,b)	A	A	B	A	A	A	A	A	A	A	A	B	A	A	A	A	A	A	A	B	A	B	B	A	A	A	A	B	B	A	A	B	A	A	A	A	A	A	H	B	B	A	A	A	A	B	B
437	AhTE0790	(a,c)	A	C	A	C	A	A	A	C	C	A	A	A	A	C	A	A	A	A	C	C	A	A	C	A	C	A	C	C	C	A	C	C	A	C	C	C	A	A	A	C	C	C	A	A	C	A	C
438	GNB619	(a,h,b)	B	A	B	A	A	A	A	B	A	A	A	A	B	B	A	A	A	B	A	-	A	B	B	A	A	B	B	A	A	B	B	B	B	A	B	B	A	A	B	B	B	A	A	A	A	B	B
439	AhTE1016	(b,d)	D	B	B	B	D	D	D	B	B	D	D	B	B	B	D	D	D	D	B	B	B	D	B	B	B	D	B	B	B	D	B	B	B	B	B	B	D	D	D	B	B	B	D	D	B	D	B
440	AGGS2233	(a,h,b)	A	B	A	B	A	A	A	B	B	B	A	A	A	B	B	A	A	A	B	B	A	A	-	A	A	A	B	B	B	A	-	B	B	B	B	B	A	A	A	B	B	B	A	A	B	A	B
441	AHGS1522	(a,h,b)	A	A	H	A	A	A	A	B	B	B	H	B	B	A	B	A	H	A	A	B	B	H	B	B	A	B	B	B	B	H	B	B	B	B	B	A	-	-	B	A	H	B	H	H	B	B	B
442	AhTE0818	(b,d)	D	B	B	D	D	D	D	B	B	B	B	B	B	D	B	D	D	D	D	B	B	B	B	B	D	B	B	B	B	D	B	B	B	B	B	D	D	B	B	D	B	B	D	D	B	B	B
443	AHGS1278	(a,h,b)	A	A	H	A	A	A	A	B	B	B	H	B	B	A	B	A	A	A	A	B	B	H	B	B	A	B	B	B	B	A	B	B	B	B	B	A	A	B	B	A	H	B	A	A	B	B	B
444	A02B487	(a,h,b)	A	A	A	A	A	A	A	B	A	B	B	B	B	A	B	A	A	A	A	B	B	A	B	B	A	B	B	B	-	B	B	B	B	B	A	A	B	B	B	A	A	B	-	A	B	B	B
445	AGGS2092	(a,h,b)	A	B	B	B	A	A	A	B	H	B	B	B	H	A	B	A	A	A	A	B	B	A	B	-	A	B	B	B	B	B	B	B	B	B	B	A	B	B	B	A	A	B	A	A	B	B	B
446	TC1E01	(a,h,b)	A	A	A	A	A	A	A	B	H	B	B	B	B	A	A	A	A	A	A	B	B	A	B	B	A	B	B	B	B	B	B	B	B	B	A	A	B	B	B	A	A	B	A	A	B	A	B
447	GM2808	(a,h,b)	A	A	A	-	A	A	A	B	H	B	B	B	B	A	B	A	A	A	A	B	B	A	B	B	A	B	B	B	B	A	B	B	B	B	A	A	B	B	B	A	A	B	A	A	B	B	B
448	A02B480	(a,h,b)	A	A	A	A	A	A	A	B	H	B	B	B	B	A	A	A	A	A	A	B	B	A	B	B	A	B	B	B	-	H	B	-	B	B	A	A	B	B	B	A	A	B	A	A	B	H	B
449	AhTE0887	(a,h,b)	A	A	B	A	A	A	A	A	B	B	B	B	B	A	B	A	A	A	A	B	B	A	B	B	B	B	B	B	B	B	B	B	B	A	A	B	B	B	B	A	A	A	A	A	A	A	A
450	AhTE0825	(b,d)	D	D	B	D	B	B	B	B	B	B	B	B	D	D	B	B	B	B	B	D	B	D	B	D	D	B	B	B	B	B	B	B	B	D	D	B	D	B	D	D	B	D	D	D	B	D	D
451	AGGS2532	(a,h,b)	A	A	H	A	A	A	A	A	B	B	B	B	B	A	B	A	H	A	A	B	B	A	B	A	A	B	B	B	B	B	B	B	B	A	A	B	B	B	B	A	A	A	A	A	A	A	A
452	AHGS1232	(a,h,b)	-	A	A	A	B	B	B	-	B	B	H	A	B	A	A	A	A	A	H	-	A	-	B	B	B	B	A	A	A	A	B	-	B	B	B	A	A	B	B	B	B	H	A	A	-	H	-
453	AGGS2393	(a,h,b)	B	A	H	A	A	A	A	A	B	B	B	B	A	A	B	A	H	A	A	A	B	A	B	A	A	B	B	B	B	B	H	B	B	A	A	B	B	A	A	A	A	A	A	A	H	A	A
454	AHGA327396	(a,h,b)	A	A	H	A	A	A	A	A	B	B	B	B	B	A	B	A	A	A	A	B	B	A	B	A	A	B	B	B	B	-	B	B	B	A	A	B	B	B	B	A	A	A	A	A	A	A	A
455	AGGS1400	(a,h,b)	A	A	H	A	A	A	A	A	B	B	B	B	B	A	B	A	-	A	A	B	B	A	B	A	A	B	B	B	B	B	H	B	B	A	A	B	B	A	A	A	A	A	A	A	A	A	A
456	AHGS1426	(a,h,b)	A	A	H	A	A	A	A	A	B	B	B	B	A	A	B	A	-	A	A	A	B	A	B	A	A	B	B	B	B	-	H	B	B	A	A	B	B	A	A	A	A	A	A	A	H	A	A
457	A02B103	(a,h,b)	A	H	A	A	A	A	A	B	B	B	B	A	B	B	A	A	-	A	A	B	A	B	A	A	B	B	B	-	H	-	B	-	A	A	B	-	B	A	A	A	A	A	-	B	H	A	A
458	AHGS1241	(a,h,b)	A	A	H	A	A	A	A	A	B	B	B	B	B	A	B	A	-	A	A	B	B	A	B	A	A	B	B	B	B	-	H	B	B	A	A	B	B	A	A	A	A	A	A	A	A	A	A
459	A02B450	(a,h,b)	A	A	H	A	A	A	A	A	B	B	B	B	B	A	B	A	A	A	A	B	B	A	B	A	A	B	B	B	-	H	H	B	B	A	A	B	B	A	-	A	A	-	A	A	A	A	A
460	AGGS0297	(a,h,b)	A	A	H	A	B	B	H	A	B	B	B	B	A	A	B	A	B	B	A	A	B	A	B	A	A	B	B	B	B	A	B	B	B	A	A	B	A	A	A	A	A	A	A	A	H	A	A
461	A02B379	(a,h,b)	A	A	A	A	B	B	-	A	B	B	B	B	A	A	B	A	A	A	A	A	B	A	B	A	A	B	A	A	A	A	B	B	B	A	A	B	A	B	A	A	A	A	A	A	B	A	A
462	AGGS2219	(a,h,b)	A	A	B	A	B	A	B	A	B	B	B	B	A	B	B	A	A	A	A	A	B	A	B	A	A	B	A	A	A	A	A	A	B	A	A	A	A	B	B	A	B	B	B	B	B	B	A
463	A02B407	(a,h,b)	A	A	H	A	B	A	H	A	B	B	B	B	A	H	B	A	B	B	A	A	B	A	B	A	A	B	B	B	B	A	B	B	B	A	A	B	A	B	A	A	A	A	A	A	B	A	-
464	AHGS1818	(a,h,b)	A	A	H	A	B	A	H	A	B	B	B	B	A	A	B	A	A	A	A	A	B	A	B	A	A	B	B	B	B	A	B	B	B	A	A	B	A	B	A	A	A	A	A	A	B	A	A
465	A02B402	(a,h,b)	A	A	A	A	B	A	A	A	B	B	B	B	A	A	B	A	A	A	A	A	B	A	B	A	A	B	B	B	-	H	B	B	B	A	A	B	A	B	A	A	A	A	A	A	B	A	A
466	A02B385	(a,h,b)	A	-	H	A	B	A	H	A	B	B	B	-	A	A	B	A	A	A	A	A	B	A	-	A	A	B	H	A	-	-	B	B	B	A	A	B	-	-	A	A	A	A	A	A	B	A	A
467	A02B377	(a,h,b)	-	A	H	A	B	A	H	A	B	B	B	B	A	A	B	A	A	A	A	A	B	A	B	A	A	B	H	A	-	-	B	-	B	A	A	B	A	B	A	A	A	A	A	A	B	A	A
468	AGGS1643	(a,h,b)	A	A	H	A	A	A	H	A	B	B	B	B	A	A	B	A	A	A	A	A	B	A	B	A	A	B	A	A	H	A	B	B	B	A	A	B	A	B	B	A	A	A	A	A	B	A	A
469	AHGS1251	(a,h,b)	A	B	H	A	B	A	H	A	B	B	B	B	A	A	B	A	A	A	A	A	B	A	B	A	A	B	A	A	H	A	B	B	B	A	A	B	A	B	H	A	A	A	A	A	B	A	A
470	A02B365	(a,h,b)	A	A	H	A	B	A	H	A	B	B	B	B	A	B	B	A	-	-	A	A	B	A	B	A	A	B	A	A	-	H	B	B	-	A	A	B	A	-	A	A	A	A	A	A	B	A	A
471	A02B406-1	(a,h,b)	A	A	H	A	A	A	A	A	B	B	B	B	A	B	B	A	A	A	A	A	B	A	B	A	A	B	B	B	B	A	B	B	B	A	A	B	A	B	A	A	A	A	A	A	B	A	A
472	AHGS1473	(a,h,b)	A	A	B	A	B	A	B	A	B	B	B	B	A	B	B	A	A	A	A	A	B	A	B	A	A	B	A	A	B	A	B	B	B	A	A	B	A	B	A	A	A	A	A	A	B	A	A
473	AGGS2475	(a,h,b)	-	A	B	A	B	A	B	A	B	B	B	B	A	B	B	A	A	A	A	A	B	A	B	A	A	B	A	A	B	A	B	B	B	A	A	B	A	H	A	A	A	A	A	A	B	A	A
474	A02B349	(a,h,b)	A	A	A	A	B	A	-	A	B	B	-	B	A	B	B	A	A	A	A	A	B	A	B	A	A	B	A	A	B	A	B	B	B	A	A	B	A	B	A	A	A	A	A	A	B	A	A
475	AGGS2019	(a,h,b)	A	A	H	A	B	A	H	-	B	B	B	B	A	B	B	A	A	A	A	A	B	A	B	A	A	B	A	A	H	B	B	B	B	A	A	B	A	B	A	A	A	A	A	A	B	A	A
476	AHGS1845	(a,h,b)	A	A	H	A	B	A	H	-	B	B	B	B	A	B	B	A	A	A	A	A	B	A	B	A	A	B	A	A	H	A	B	B	B	A	A	B	A	B	A	A	A	A	-	A	B	A	A
477	AGGS2228	(a,h,b)	A	A	H	B	B	H	A	A	B	B	B	B	A	B	B	H	A	A	A	A	B	A	B	A	A	B	A	A	H	A	B	B	B	A	A	B	A	H	A	A	A	A	A	A	B	A	A
478	A02B325	(a,h,b)	A	A	H	H	B	B	A	A	B	B	-	B	A	B	B	A	-	A	A	A	B	A	B	A	A	B	A	A	-	H	B	B	-	A	A	B	A	B	A	A	A	A	A	A	B	A	A
479	Ah26	(a,h,b)	A	A	H	A	B	H	A	A	B	B	B	B	A	B	B	A	A	A	A	A	B	A	B	A	A	B	A	A	H	A	B	B	B	A	A	B	A	B	A	A	A	A	A	A	B	A	A
480	pPGPSeq4E8	(a,h,b)	A	A	H	A	B	H	A	A	B	B	B	B	A	B	B	A	A	A	A	A	B	A	B	A	A	B	A	A	B	A	B	B	B	A	A	B	A	B	A	A	A	A	A	A	B	A	A
481	AGGS1461	(a,h,b)	A	A	H	A	B	H	A	A	A	B	B	B	A	B	B	A	-	A	A	A	B	A	B	A	A	B	A	A	H	A	B	B	B	A	A	B	A	B	A	A	A	A	A	A	B	A	A
482	AHGS1928	(a,h,b)	A	A	H	A	B	H	-	A	B	B	B	B	A	B	B	A	A	A	A	A	B	A	B	A	A	B	A	A	H	A	B	B	B	A	A	B	A	B	A	A	A	-	A	A	B	A	A
483	AhTE0296	(a,h,b)	A	A	H	A	B	H	A	A	B	B	B	B	A	B	B	A	A	A	A	A	B	A	B	A	A	B	A	A	H	A	B	B	B	A	A	B	A	B	A	A	A	A	A	A	B	A	A
484	AHGS1393	(a,h,b)	A	A	H	A	B	H	A	A	B	B	B	B	A	B	B	A	A	A	A	A	B	A	B	A	A	B	A	A	H	A	B	B	B	A	A	B	A	B	A	A	A	A	A	A	B	A	A
485	A08B222	(a,h,b)	A	A	H	A	B	H	A	A	B	B	B	B	A	B	B	A	A	A	A	A	B	A	B	A	-	B	A	A	H	A	B	-	B	A	A	B	A	B	A	A	A	A	A	A	B	A	A
486	AGGS1238	(a,h,b)	A	A	H	A	B	H	A	A	B	B	B	B	A	B	B	A	-	A	A	A	B	A	B	B	A	B	A	A	H	A	B	B	-	A	A	B	A	B	A	A	A	A	A	A	B	A	A
487	AHGS1530	(a,h,b)	A	A	H	A	B	H	A	A	B	B	B	B	A	B	B	A	A	A	A	A	B	A	B	A	A	B	A	A	H	A	B	B	B	A	A	B	A	B	A	A	A	A	A	A	B	A	A
488	GNB1040-2	(a,h,b)	A	A	H	-	B	H	A	A	B	B	B	B	A	B	B	A	A	A	A	A	B	A	B	A	A	B	A	A	H	A	B	B	B	A	A	B	A	B	A	A	A	A	A	A	B	A	A
489	A02B234	(a,h,b)	A	A	H	A	B	H	A	A	B	B	B	B	A	B	B	A	A	A	A	A	B	A	B	A	A	B	A	A	H	A	B	B	B	A	A	B	A	B	A	A	H	A	A	A	B	A	A
490	AHGA14239	(a,h,b)	A	A	H	A	B	H	A	A	B	B	B	B	A	B	B	A	A	A	A	A	B	A	B	A	A	B	A	A	H	A	B	B	B	A	A	B	A	B	A	A	A	A	A	A	B	A	A
491	AHGS0429	(a,h,b)	A	A	B	A	B	H	A	A	B	B	B	B	A	B	B	A	A	A	A	A	B	A	B	A	A	B	A	A	B	A	B	B	B	A	A	B	A	B	A	A	A	A	A	A	B	A	A
492	AGGS1344	(a,h,b)	A	A	B	A	B	H	A	A	B	B	B	B	A	B	B	A	A	A	A	A	B	A	B	A	A	B	A	-	H	A	B	B	B	A	A	B	A	B	A	A	A	A	A	A	B	A	A
493	AC2C05	(a,h,b)	A	A	H	A	B	A	B	A	B	B	B	B	A	B	B	A	A	A	A	A	B	A	B	A	A	B	A	A	H	A	B	B	B	A	A	B	A	B	A	A	A	A	A	A	B	A	A
494	A02B180	(a,h,b)	A	A	H	A	B	A	B	A	B	B	-	B	A	B	B	A	A	-	A	A	B	A	B	A	A	B	A	A	-	H	B	B	-	A	A	B	A	B	A	A	A	A	A	A	B	A	A
495	AGGS1533	(a,h,b)	A	A	H	A	B	A	B	A	B	B	B	H	A	B	B	A	A	A	A	A	B	A	B	A	A	B	A	A	H	A	B	B	B	A	A	B	A	B	A	A	A	A	-	A	B	A	A
496	A02B193	(a,h,b)	A	A	B	A	B	A	B	A	B	B	-	B	A	B	B	A	A	A	A	A	B	A	B	-	A	B	A	-	-	H	B	B	-	A	-	B	A	B	A	A	A	A	A	A	B	A	A
497	AGGS1484	(a,h,b)	A	A	B	A	B	H	A	A	B	B	B	B	A	B	B	A	A	A	A	A	B	A	B	A	A	B	A	A	A	A	B	B	B	A	A	B	A	B	A	A	A	A	A	A	B	A	A
498	AGGS1678	(a,h,b)	A	A	H	A	B	H	A	A	B	B	B	B	A	B	B	A	A	A	A	A	B	A	B	A	A	B	A	A	H	A	B	B	B	A	A	B	A	B	A	A	A	A	A	A	B	A	A
499	AhM022	(a,h,b)	A	A	B	A	B	A	B	A	B	B	B	B	A	B	B	A	A	A	A	A	B	A	B	A	A	B	B	B	H	A	B	B	B	A	A	B	A	B	A	A	A	A	A	A	B	A	A
500	A02B174	(a,h,b)	A	A	A	A	B	A	B	A	B	B	B	B	A	B	B	A	A	A	A	A	B	A	B	A	A	B	B	B	A	A	B	B	B	A	A	B	A	B	A	A	A	A	A	A	B	A	A
501	AGGS0638	(a,h,b)	A	A	A	A	B	A	B	A	B	-	B	B	A	B	B	A	-	A	A	A	B	A	B	A	A	B	B	B	B	A	B	B	B	A	A	B	A	B	A	A	A	A	A	A	A	A	A
502	A02B186	(a,h,b)	A	A	A	A	B	A	B	A	B	B	B	B	A	B	B	A	B	B	A	A	B	A	B	A	A	B	A	A	-	A	B	B	-	A	A	B	-	-	A	A	A	A	A	A	B	A	A
503	A02B406-2	(a,h,b)	A	A	B	A	B	A	B	A	B	B	B	B	A	H	B	A	B	B	A	A	B	A	B	A	A	B	B	B	B	A	B	B	B	A	A	B	A	B	A	A	A	A	A	A	B	A	A
504	AHGS1261	(a,h,b)	A	A	H	A	A	A	A	A	B	H	B	B	A	B	B	A	A	A	A	A	B	A	B	A	A	B	B	B	H	A	B	-	B	A	A	B	A	B	A	A	A	A	A	A	B	A	A
505	AhTE0813	(a,c)	A	A	A	A	A	A	A	A	C	C	C	C	A	C	C	A	A	A	A	A	C	A	C	A	A	C	C	C	A	A	C	C	C	A	A	C	A	C	A	A	A	A	A	A	C	A	A
506	AhTE0577	(a,h,b)	A	A	H	A	B	A	B	H	B	B	B	B	A	B	B	A	A	A	A	A	B	A	B	A	A	B	A	A	A	A	B	B	B	A	A	B	A	B	A	A	A	A	A	A	B	A	A
507	TC1B02	(a,h,b)	A	A	H	A	A	A	A	A	B	B	B	B	A	B	B	A	A	A	A	A	B	A	B	A	A	B	B	B	H	A	B	B	B	A	A	B	A	B	A	A	A	A	A	A	B	H	A
508	AHGS1853	(a,h,b)	A	A	H	A	A	A	A	A	B	B	B	B	A	B	B	A	A	A	A	A	B	A	B	A	A	B	B	B	H	A	B	B	B	A	A	B	A	B	A	A	A	A	A	A	B	H	A
509	AGGS1532	(a,h,b)	A	A	H	A	H	A	B	A	B	B	B	H	A	H	H	A	A	A	A	A	H	A	B	A	A	B	A	A	B	A	B	B	B	A	A	B	A	-	A	A	A	A	A	A	B	A	A
510	AGGS2332	(a,h,b)	A	A	H	A	A	A	A	A	B	B	B	B	A	B	B	A	B	B	A	A	B	A	B	A	A	B	B	B	H	B	B	B	B	A	A	B	A	B	A	H	A	A	A	A	B	H	A
511	AGGS2195	(a,h,b)	A	A	B	A	B	A	B	A	B	B	B	B	A	B	B	A	A	A	A	A	B	A	B	A	A	B	B	B	B	A	B	B	B	A	A	B	A	B	A	A	A	A	A	B	A	A	A
512	AGGS1468	(a,h,b)	A	A	B	A	A	A	A	A	B	B	B	B	A	B	B	A	A	A	A	A	B	A	B	A	B	B	B	B	A	A	B	B	B	A	A	B	A	B	A	A	A	A	A	A	B	B	A
513	AHGS1805	(a,h,b)	A	A	A	A	B	A	B	A	-	B	B	B	A	B	B	B	B	B	A	A	B	A	B	A	A	B	-	A	A	B	B	B	B	A	A	B	A	B	A	A	A	A	A	A	B	A	A
514	AGGS2413	(a,h,b)	A	A	A	A	B	A	B	A	B	B	B	B	A	B	B	A	B	B	A	A	B	A	B	A	A	B	A	A	A	B	B	B	B	A	A	B	A	B	A	A	A	A	A	A	B	A	A
515	AhTE0791	(b,d)	D	D	B	D	D	D	D	D	B	B	B	B	D	B	B	D	D	D	D	D	B	D	B	D	D	B	B	B	B	D	B	B	B	D	B	B	D	B	D	D	D	D	D	D	B	B	D
516	AGGS1325	(a,h,b)	A	A	A	A	A	A	A	-	B	B	B	B	A	B	B	A	-	-	A	A	B	A	B	A	A	B	B	A	A	A	B	B	B	A	A	B	A	B	A	A	A	A	A	A	-	A	A
517	AHGS1419	(a,h,b)	A	A	H	A	A	A	A	A	B	B	B	B	A	B	B	A	A	A	A	B	B	A	B	-	B	B	B	B	H	A	B	B	B	A	A	B	A	B	A	A	A	A	A	A	B	B	A
518	AGGS1592	(a,h,b)	A	A	H	A	A	A	A	A	H	B	B	B	A	B	B	A	A	A	A	B	B	A	A	A	B	B	B	B	H	A	B	B	B	A	A	B	A	B	A	A	A	A	A	A	B	B	A
519	A02B100	(a,h,b)	A	A	A	A	A	A	A	A	B	B	B	B	-	B	B	A	A	-	A	A	B	A	-	H	A	B	B	B	-	H	-	A	A	A	A	B	A	B	A	A	A	A	A	H	-	A	A
520	A02B163	(a,h,b)	A	A	H	A	B	A	B	B	B	B	-	B	A	B	B	A	A	A	A	A	B	A	B	A	A	B	B	B	-	H	B	-	-	A	A	B	-	B	A	A	A	A	A	A	B	A	A
521	A02B62	(a,h,b)	A	A	B	B	A	A	A	A	B	B	B	B	A	B	B	A	A	A	A	B	B	A	B	B	B	B	B	B	-	H	B	B	H	A	A	B	A	B	B	A	A	A	A	A	B	B	A
522	A02B60	(a,h,b)	A	A	B	B	A	A	A	A	B	A	B	B	A	B	B	A	A	A	A	-	B	B	B	B	B	B	B	B	-	H	B	B	H	A	-	B	A	B	B	A	A	A	A	A	B	B	A
523	A02B56	(a,h,b)	A	A	-	B	A	A	A	B	B	A	B	B	-	B	B	A	A	A	A	B	B	A	B	B	B	B	B	B	-	A	B	B	-	A	A	B	A	B	B	A	A	A	A	A	B	B	A
524	AGGS0399	(a,h,b)	A	B	A	A	A	B	B	A	A	B	B	B	B	A	B	B	A	A	A	A	A	B	A	B	A	-	B	A	A	A	A	B	B	B	A	A	B	A	B	A	A	A	A	A	A	B	A
525	A02B55	(a,h,b)	A	A	B	B	A	A	A	-	B	A	B	B	A	B	-	A	A	A	A	B	B	A	B	B	B	B	B	B	-	H	B	B	B	A	A	B	A	B	B	A	A	A	A	A	B	B	H
526	AHGS1940	(a,h,b)	A	H	B	B	A	A	A	A	B	A	B	B	A	A	B	A	A	A	A	B	B	A	B	B	B	B	B	B	B	A	B	B	B	A	A	B	A	B	B	A	A	A	A	A	A	B	A
527	TC9F04	(a,h,b)	A	H	B	A	A	A	A	A	B	A	A	B	A	A	B	A	A	A	A	B	B	A	A	B	B	B	B	B	B	A	B	A	B	B	B	A	A	B	B	A	A	A	A	A	A	B	A
528	AhTE0775	(a,c)	A	A	C	A	A	A	A	A	C	A	A	C	A	A	C	A	A	A	A	C	C	A	A	A	C	C	C	C	C	A	C	A	C	C	C	A	A	C	C	A	A	A	A	A	A	C	A
529	AHGS2344	(a,h,b)	A	H	B	A	A	A	A	A	A	A	A	B	A	A	B	A	A	A	A	B	B	A	A	H	B	B	B	B	B	A	B	A	A	A	B	A	A	B	B	A	A	A	A	A	A	-	A
530	GM2196	(a,h,b)	A	H	B	A	A	A	A	A	B	A	A	B	A	A	B	A	A	A	A	B	B	A	A	H	B	B	B	B	A	A	B	A	B	B	B	A	A	B	B	A	A	A	A	A	A	B	A
531	A06B567	(a,h,b)	A	B	B	B	-	A	A	A	B	A	A	B	A	A	B	A	A	A	A	B	B	A	A	B	-	B	B	B	-	-	B	A	B	B	B	A	A	B	B	A	A	A	A	A	A	B	-
532	A02A18	(a,h,b)	B	B	B	A	A	A	A	A	B	A	A	B	A	A	A	A	-	-	A	B	B	B	A	H	B	B	B	A	-	A	B	A	A	B	B	A	A	B	B	A	A	A	A	A	A	B	B
533	GA27	(a,h,b)	A	A	A	A	B	A	B	B	A	A	B	B	A	B	B	A	A	A	A	B	A	A	B	B	B	B	A	A	B	A	A	H	B	B	B	A	A	B	A	A	A	H	B	H	A	A	H
534	AHGS1176	(a,h,b)	H	H	A	A	B	A	B	B	A	A	B	B	A	B	B	A	-	A	A	B	A	A	B	B	-	A	A	A	B	A	A	-	A	B	B	A	A	B	A	A	A	A	B	B	A	B	A
535	GM1996	(a,h,b)	A	A	A	A	B	A	B	B	B	A	B	B	A	B	B	A	A	A	A	B	A	B	B	A	B	B	B	A	B	A	A	A	B	B	A	A	A	B	A	-	A	B	B	B	A	B	A
536	A08B312	(a,h,b)	H	A	B	A	B	B	B	B	B	-	B	B	A	B	B	A	A	A	A	B	A	B	B	A	B	B	A	A	-	H	A	A	B	B	H	A	A	B	A	H	B	B	B	B	H	B	A
537	AGGS1276	(a,h,b)	B	A	B	B	B	A	B	B	B	H	B	A	A	H	B	A	A	A	A	B	A	B	A	A	B	A	B	B	B	B	B	A	B	A	A	A	A	B	A	B	A	B	B	B	B	H	B
538	AHGS1561	(a,h,b)	B	A	B	B	H	A	B	B	B	H	B	A	A	A	B	A	A	A	A	B	A	B	A	A	H	A	H	B	B	B	B	A	-	A	A	A	A	B	A	A	A	B	B	B	B	H	B
539	AGGS1369	(a,h,b)	B	A	B	B	H	A	B	B	B	H	B	A	A	A	B	A	A	A	A	B	A	B	A	A	H	A	H	B	B	B	B	A	B	A	A	A	A	B	A	A	A	B	-	B	B	H	B
540	GM1854	(a,h,b)	B	B	B	B	A	B	B	B	B	B	B	A	B	A	B	A	B	A	B	-	B	B	A	A	A	B	A	A	B	A	B	A	A	A	A	A	B	A	A	A	A	B	B	B	B	B	B
541	AGGS1671	(a,h,b)	B	B	A	A	B	H	A	B	A	B	B	B	A	A	A	A	A	A	A	A	B	A	B	A	A	A	A	A	B	A	A	A	A	A	A	A	B	B	A	B	A	A	A	A	A	-	A
542	A04B01	(a,h,b)	B	B	A	A	B	A	A	B	A	A	B	B	A	A	A	A	A	A	A	A	B	A	B	A	A	A	A	A	A	A	A	A	A	A	A	A	B	B	A	B	B	A	A	A	A	A	A
543	A04A02	(a,h,b)	B	B	A	A	B	H	A	B	A	H	B	B	A	A	A	A	A	A	A	A	B	A	B	A	A	A	A	A	-	H	H	A	A	H	A	-	B	B	A	B	B	A	A	A	A	A	A
544	AGGS2384	(b,d)	B	B	B	D	B	B	D	-	D	B	B	-	D	D	D	D	D	D	D	D	B	D	B	D	D	D	D	D	B	D	B	D	-	B	D	D	B	D	B	B	B	D	D	D	D	-	D
545	AhTE0654	(a,c)	C	C	C	A	C	A	A	C	A	A	C	C	A	A	A	A	A	A	A	A	C	A	A	A	A	A	A	-	C	A	A	A	A	A	A	A	C	A	C	C	C	A	A	A	A	A	A
546	TC11H06	(a,h,b)	B	B	B	A	B	H	B	H	A	A	B	B	B	B	A	B	B	A	A	A	A	A	H	H	A	A	A	A	B	B	A	A	A	A	A	A	B	A	B	B	B	H	B	B	A	B	A
547	AhTE0908	(b,d)	B	B	B	D	B	B	B	D	B	D	B	D	B	B	D	D	D	D	D	B	B	D	B	D	D	D	D	B	B	D	D	B	B	D	D	D	D	D	B	D	B	B	D	D	D	B	D
548	AHGS1703	(a,h,b)	B	A	B	A	B	B	B	B	A	B	B	B	B	A	A	B	B	B	A	H	B	B	A	A	B	B	A	A	B	B	A	A	A	A	B	A	A	B	B	A	A	A	B	B	B	B	A
549	AHGS2539	(a,h,b)	B	B	B	A	B	H	A	A	A	A	B	B	B	B	A	A	A	A	A	A	B	A	H	H	A	A	A	A	B	A	A	A	A	A	A	A	B	A	B	B	B	H	A	A	A	B	A
550	EE22	(a,h,b)	B	B	B	A	B	H	B	H	H	A	A	B	B	B	A	A	A	A	-	A	B	A	H	H	A	A	A	A	B	A	-	H	A	A	A	A	B	A	H	B	B	H	A	A	A	B	A
551	AHGA161495	(a,h,b)	B	B	B	A	B	A	B	A	A	A	A	A	A	B	A	A	A	A	A	A	A	A	B	A	A	B	A	B	B	A	A	B	-	A	A	A	H	A	H	B	B	A	A	A	A	B	B
552	AHGA161468	(a,h,b)	B	B	B	A	B	H	B	A	A	A	A	A	A	B	A	A	A	A	A	A	A	A	B	-	A	B	A	B	B	A	A	B	A	A	A	A	H	A	H	B	B	A	A	A	A	B	B
553	AHGA161510	(a,h,b)	B	B	B	A	B	B	B	B	A	A	A	A	A	B	A	A	A	A	A	A	A	A	B	A	A	B	A	B	B	A	A	-	A	A	A	A	H	A	H	B	B	A	A	A	A	B	B
554	AhTE0659	(a,c)	A	A	C	A	A	A	A	A	A	A	A	A	A	A	A	A	A	A	A	A	C	A	C	C	A	A	A	A	C	C	A	A	A	A	A	A	A	A	A	A	C	C	A	A	A	A	C
555	GM1445	(a,h,b)	A	A	B	A	B	H	B	A	A	A	A	A	A	B	A	A	A	A	A	A	A	H	B	A	A	A	A	B	B	A	A	H	A	A	A	A	H	A	H	B	B	A	A	A	A	B	B
556	A04B56	(a,h,b)	A	A	B	A	B	A	B	A	A	A	A	A	A	B	A	A	A	A	A	A	A	H	B	A	A	B	A	B	B	A	A	B	A	A	A	A	A	A	A	B	B	A	A	A	A	B	B
557	AGGS1601	(a,h,b)	A	A	B	A	A	A	A	A	A	A	A	B	A	A	A	A	A	A	A	B	B	B	-	A	A	A	A	B	B	A	A	B	A	A	A	A	A	A	H	B	B	A	A	A	A	B	-
558	AhTE0945	(a,c)	A	A	C	A	C	A	A	A	A	A	A	A	A	C	A	A	C	C	A	A	A	C	C	A	A	A	A	C	C	C	A	A	A	A	A	A	A	C	A	C	C	A	C	C	A	C	C
559	AhTE0903	(a,c)	A	A	C	A	A	A	A	A	A	A	A	A	A	A	A	C	A	A	A	C	A	C	C	C	A	A	A	C	C	A	A	C	A	A	A	A	A	C	A	C	C	A	A	A	A	C	C
560	AhTE0923	(a,c)	A	A	A	A	A	A	A	A	A	A	A	A	A	A	A	A	A	A	A	A	A	A	C	A	A	A	A	C	C	A	A	A	A	A	A	A	A	A	A	A	C	A	A	A	A	A	A
561	AGGS1795-1	(a,h,b)	A	A	B	A	A	A	A	A	A	A	A	B	A	A	A	A	A	A	A	B	B	B	B	A	A	A	A	H	B	A	A	B	A	A	A	A	A	A	A	A	A	A	A	A	A	B	B
562	AhTE0777	(a,c)	A	A	C	A	A	A	A	A	A	A	A	A	A	A	A	A	A	A	A	C	A	C	C	A	A	A	A	C	C	A	A	C	A	A	A	A	A	A	A	C	C	A	A	A	A	A	C
563	AhTE0906	(a,c)	A	A	C	A	A	A	A	A	A	A	A	A	A	A	A	A	A	A	A	A	A	C	C	A	A	A	A	C	C	A	A	A	A	A	A	A	A	C	A	C	C	A	A	A	A	C	C
564	AGGS1054	(a,h,b)	A	A	B	A	A	A	A	A	A	A	A	B	A	A	A	A	A	A	A	-	B	B	B	A	A	A	A	B	B	A	A	B	A	A	A	A	A	A	A	A	A	A	A	A	A	B	A
565	A04B112	(a,h,b)	A	A	B	A	B	A	A	A	A	A	A	A	A	B	A	A	B	B	A	A	A	B	B	A	A	A	A	B	B	B	A	A	A	A	A	A	A	A	H	B	B	A	B	B	A	B	B
566	AhTE0882	(a,c)	A	A	C	A	A	A	A	A	A	A	A	A	A	A	A	A	A	A	C	C	A	C	C	A	A	A	A	C	C	A	A	A	A	A	A	A	A	A	A	C	C	A	A	A	A	C	C
567	AhTE0936	(a,c)	A	A	C	A	A	A	A	A	A	A	A	A	A	A	A	A	A	A	A	C	A	C	C	A	A	A	A	C	C	A	A	C	A	A	A	A	A	A	A	C	C	A	A	A	A	C	C
568	AhTE0416	(a,c)	A	A	C	A	A	A	A	A	A	A	C	A	A	A	A	A	A	A	A	C	A	C	C	A	A	A	A	C	C	A	A	C	A	A	A	A	A	C	A	C	C	A	A	A	A	C	C
569	AHGS1552	(a,h,b)	A	A	B	A	A	A	A	A	A	A	A	B	A	A	A	A	A	A	A	B	B	B	B	A	A	A	A	B	B	A	A	B	A	A	A	A	A	A	H	B	B	A	A	A	A	B	B
570	AhTE0237	(a,h,b)	A	A	B	A	A	A	A	A	A	A	A	B	A	A	H	A	A	A	A	B	A	B	B	A	A	A	A	B	B	A	A	B	A	A	A	A	A	A	H	B	B	A	A	A	A	B	B
571	AGGS2488	(a,c)	A	A	C	A	A	A	A	A	A	A	A	A	A	A	A	A	A	A	A	C	A	C	C	A	A	A	A	C	C	A	A	C	A	A	A	A	A	A	A	C	-	A	A	A	A	C	C
572	AGGS1783	(a,c)	A	A	C	A	A	A	A	A	A	A	A	A	A	C	A	A	A	A	A	C	A	C	C	A	A	A	A	C	C	A	A	A	A	A	A	A	A	A	A	C	C	A	A	A	A	C	C
573	AHGS1617	(a,h,b)	A	A	B	A	A	A	A	A	A	A	A	B	A	A	A	A	A	A	A	B	A	B	B	A	A	A	A	B	B	A	A	B	A	A	A	A	A	A	H	B	B	A	A	A	A	B	B
574	AHGS1579	(a,h,b)	A	A	B	A	A	A	A	A	A	A	A	B	A	A	A	A	A	A	A	B	A	B	B	A	A	A	A	B	B	A	A	B	A	A	A	A	A	A	H	B	B	A	A	A	A	B	B
575	A06B639	(a,h,b)	A	A	B	A	A	A	A	A	A	A	A	B	A	A	A	A	A	A	A	B	A	B	B	A	A	A	A	B	-	H	A	B	A	A	A	A	A	A	H	B	B	A	A	A	A	B	B
576	A04B207	(a,h,b)	A	A	B	A	A	A	A	A	A	A	A	B	A	A	A	A	A	A	A	B	A	B	B	A	A	A	A	B	B	A	A	H	A	A	A	A	A	A	H	B	B	A	A	A	A	B	B
577	A05A1504	(b,d)	D	D	B	D	D	D	D	D	D	D	D	D	D	D	D	D	D	D	D	B	D	B	B	D	D	D	D	B	B	D	D	D	D	D	D	D	D	D	D	B	B	D	D	D	D	B	B
578	AGGS1750	(a,h,b)	A	A	B	A	A	A	A	A	A	A	A	A	A	B	A	A	A	A	A	B	A	B	B	A	A	A	A	B	B	A	A	H	A	A	A	A	A	A	H	B	B	A	A	A	A	B	B
579	AHGS1311	(a,h,b)	A	A	B	A	A	A	A	A	A	A	A	A	A	A	A	A	A	A	A	B	A	B	B	A	A	A	A	B	B	A	A	H	A	A	A	A	A	A	H	B	B	A	A	A	A	B	B
580	AHGS0390	(a,h,b)	A	A	B	A	A	A	A	A	A	A	A	A	A	A	A	A	A	A	A	B	A	B	B	A	A	A	A	B	B	A	A	H	A	A	A	A	A	A	H	B	B	A	A	A	A	B	B
581	AHGS0288	(a,h,b)	A	A	B	A	A	A	A	A	A	A	A	A	A	A	A	A	A	A	A	B	A	B	B	A	A	A	A	B	B	A	A	H	A	A	A	A	A	A	H	B	B	A	A	A	A	B	B
582	AGGS1370	(a,h,b)	A	A	B	A	A	A	A	A	A	A	A	A	A	A	A	A	A	A	A	B	A	B	B	A	A	A	A	B	B	A	A	H	A	A	A	A	A	A	H	B	B	A	A	A	A	B	B
583	AhTE0335	(a,h,b)	A	A	B	A	A	A	A	A	A	A	A	A	A	A	A	A	A	A	A	B	A	B	B	A	A	A	A	B	B	A	A	B	A	A	A	A	A	A	H	B	B	A	A	A	A	B	B
584	AGGS1101	(a,h,b)	A	A	B	A	A	A	A	A	A	A	A	A	A	A	A	A	A	A	A	B	A	-	B	A	A	A	A	B	B	A	A	A	A	A	A	A	A	A	H	B	B	A	A	A	A	B	B
585	AGGS1324	(a,h,b)	A	A	B	A	A	A	A	A	A	A	A	A	A	A	A	A	A	A	A	B	A	B	B	A	A	A	A	B	B	A	A	A	A	A	A	A	A	A	A	A	B	A	A	A	A	B	B
586	A04B363	(a,h,b)	A	A	B	A	A	A	A	A	A	A	A	A	A	A	A	A	A	A	A	B	A	B	B	A	A	A	A	B	B	A	B	B	A	A	A	A	A	A	B	B	B	A	A	A	A	B	B
587	AGGS734	(a,h,b)	A	A	B	A	A	A	A	A	A	A	A	A	A	A	A	A	-	A	A	B	A	B	B	A	A	A	A	B	B	A	A	A	A	A	A	A	A	A	A	B	B	A	A	A	A	B	B
588	AhTE0261	(a,h,b)	A	A	B	A	A	A	A	A	A	A	A	A	A	B	A	A	A	A	A	B	B	B	B	A	A	A	A	B	B	A	A	B	A	A	A	A	A	A	B	B	B	A	A	A	A	B	B
589	AGGS1512	(a,h,b)	A	A	B	A	B	A	A	A	A	A	A	A	A	B	A	A	B	B	A	A	A	B	B	A	A	A	A	B	B	B	A	A	A	A	A	A	A	A	H	B	B	A	B	B	A	B	B
590	A04B133	(a,h,b)	A	A	B	A	A	A	A	A	A	A	A	A	A	B	A	A	B	B	A	B	A	B	B	A	A	A	A	B	B	B	A	B	A	A	A	A	A	A	A	B	B	A	B	B	A	B	B
591	GM2246	(a,h,b)	A	A	B	A	A	A	A	A	A	A	A	A	A	B	A	A	B	B	A	B	A	B	B	A	A	A	A	B	B	B	A	A	A	A	A	A	A	A	A	B	B	A	B	B	A	B	B
592	pPGSseq17F6	(a,h,b)	A	A	B	A	A	A	A	B	A	A	A	A	A	A	A	A	A	A	A	B	A	B	A	A	A	A	A	B	B	A	A	A	A	A	A	B	A	A	B	B	B	A	A	A	A	B	B
593	AGGS2251	(a,h,b)	B	A	B	A	B	A	A	A	A	A	A	A	A	B	A	A	B	B	A	A	A	B	B	A	A	A	A	B	B	B	A	H	A	A	A	A	A	A	H	B	B	A	B	B	A	H	A
594	GM1959	(a,h,b)	A	A	B	A	A	A	A	A	A	A	A	A	A	B	A	A	-	A	A	B	B	B	B	A	A	A	A	H	H	A	A	A	A	A	A	A	A	A	B	B	B	B	B	A	A	B	B
595	A04A299	(a,h,b)	A	A	B	A	A	A	A	A	A	A	A	A	A	A	A	A	A	-	A	B	A	B	B	A	A	A	A	B	-	H	A	H	A	A	A	A	A	A	H	B	B	A	A	A	A	B	B
596	PMc348	(b,d)	D	D	B	D	D	D	D	D	D	D	D	D	D	D	D	D	D	D	D	B	D	B	B	D	D	D	D	B	B	D	D	D	D	D	D	D	D	D	D	B	B	D	D	D	D	B	B
597	AGGS1102	(a,h,b)	A	A	B	A	A	A	A	A	A	A	A	B	A	A	A	A	A	A	B	B	B	B	B	A	A	B	A	B	B	A	A	B	A	A	A	A	A	A	A	A	A	A	A	A	A	B	A
598	A04B267	(a,h,b)	A	A	B	A	A	A	A	A	A	A	A	A	A	A	A	B	B	B	B	B	A	B	B	A	A	A	A	B	B	A	A	A	B	A	A	A	A	A	B	B	B	A	A	A	A	B	B
599	AGGS1613	(a,h,b)	A	H	H	A	A	A	A	A	A	A	A	B	A	H	A	A	-	A	-	B	B	B	B	A	-	B	A	B	B	A	A	B	A	A	H	A	A	A	A	A	-	A	A	A	A	B	A
600	AhTE0191	(a,h,b)	A	A	B	A	A	A	A	A	A	A	A	B	A	A	A	A	A	A	B	B	B	B	B	A	B	B	A	B	B	A	A	B	A	A	A	A	A	A	A	A	A	A	A	A	A	B	A
601	IPAHM105	(a,h,b)	A	A	B	A	A	A	A	-	A	A	A	B	A	A	A	A	A	A	A	B	B	B	B	A	B	B	A	B	B	A	A	B	A	A	A	A	A	A	A	A	A	A	A	A	A	B	A
602	AGGS2135	(a,h,b)	B	A	H	A	A	A	A	A	A	A	A	B	A	A	A	A	A	-	B	B	B	B	B	A	B	B	A	B	B	A	A	B	A	A	A	A	A	A	A	A	A	A	A	A	A	B	A
603	AGGS0284	(a,h,b)	B	A	B	A	B	B	B	B	B	B	B	B	B	-	B	B	A	A	B	B	A	B	B	B	A	A	B	B	A	A	B	A	A	A	A	A	B	B	A	A	A	A	B	B	A	B	A
604	AHGS1773	(a,h,b)	A	A	A	A	A	A	A	A	B	B	B	B	B	A	A	A	A	A	A	A	B	A	A	B	A	A	A	A	A	A	A	A	A	A	A	B	A	A	B	B	B	A	A	A	A	A	A
605	AHGS1937	(a,h,b)	A	A	B	A	A	A	A	A	A	A	A	A	A	A	A	A	A	A	A	B	A	B	B	A	A	A	A	B	B	A	A	A	A	A	A	A	A	A	A	B	B	A	A	A	A	B	B
606	AGGS1621	(a,h,b)	A	A	B	A	A	A	A	A	A	A	A	B	A	A	A	A	B	B	A	B	B	B	A	A	B	B	A	B	B	B	A	A	A	A	A	A	A	B	A	A	A	A	B	B	A	B	A
607	AHTE0189	(a,h,b)	A	A	B	A	A	A	A	A	A	A	A	B	B	B	B	A	A	A	A	A	A	B	B	A	A	A	A	A	B	A	A	A	B	A	B	B	A	A	B	B	B	A	A	A	A	A	B
608	AhTE0959	(a,c)	C	A	C	A	A	A	A	A	A	A	A	C	A	A	A	A	A	A	A	C	C	C	A	A	C	C	A	C	A	A	C	A	A	A	A	A	A	A	A	A	A	A	A	A	A	C	A
609	AhTE0639	(a,c)	C	A	C	A	A	A	A	A	A	A	A	C	A	A	A	A	A	A	A	C	C	C	A	A	C	C	A	C	A	A	C	A	A	A	A	A	-	A	A	A	A	A	A	A	A	C	A
610	AhTE0107	(a,h,b)	B	A	A	B	A	A	A	A	A	A	A	A	B	A	A	A	A	A	B	B	B	B	A	A	B	B	A	B	A	A	B	A	A	A	A	A	A	A	A	A	A	A	A	A	A	B	B
611	AGGS2509	(a,h,b)	B	A	B	A	A	A	A	A	A	A	A	-	B	A	A	A	A	A	H	B	B	B	A	A	B	B	A	B	A	A	B	A	A	A	A	A	H	A	A	A	A	A	A	A	H	B	A
612	AhTE0796	(a,c)	A	A	C	A	A	A	C	A	A	A	A	C	A	A	A	C	C	C	A	A	C	C	A	A	C	C	A	C	A	A	A	A	A	A	A	A	A	A	A	A	A	A	C	C	A	A	A
613	GM2106	(a,h,b)	B	B	A	H	B	A	A	A	A	A	A	A	A	B	A	A	A	A	A	B	B	B	A	A	B	B	A	B	A	A	B	A	H	A	A	A	A	A	A	A	A	A	A	A	H	B	B
614	PMc660	(a,c)	C	A	C	C	A	A	A	C	A	A	A	A	C	A	A	A	A	A	C	C	C	C	A	A	C	C	A	C	A	A	C	A	C	C	C	C	C	A	-	A	A	C	A	A	C	C	C
615	EM142	(b,d)	B	D	D	B	D	D	D	B	D	D	D	D	B	D	D	D	D	D	B	B	B	B	D	D	B	B	D	B	-	D	B	D	B	B	B	B	B	D	D	D	-	B	D	D	B	B	B
616	pPGSseq15C12-1	(a,h,b)	H	A	B	A	A	A	A	A	A	A	A	B	A	A	A	B	-	B	H	B	B	B	A	A	B	B	A	B	A	A	H	A	A	A	A	A	A	H	H	A	A	A	B	B	H	B	A
617	AGGS0396-2	(a,h,b)	H	A	B	A	A	A	A	A	A	A	A	B	A	A	A	B	B	B	A	B	B	B	A	A	B	B	A	B	A	A	H	A	A	A	A	A	A	H	H	A	A	A	B	B	H	B	A
618	A04B389	(a,h,b)	A	A	B	A	A	A	A	A	A	A	A	B	A	A	A	A	A	A	A	B	A	B	B	A	A	A	A	B	B	A	A	A	A	A	A	A	A	A	H	B	B	A	A	A	A	B	B
619	AhTE1009	(b,d)	B	D	B	B	D	D	D	D	D	D	D	D	B	D	D	D	D	B	B	B	B	B	D	D	B	B	D	B	-	D	B	D	B	B	B	B	B	D	D	D	D	B	D	D	B	B	B
620	AHGA176194	(a,h,b)	B	A	H	H	A	A	A	H	A	A	A	A	B	A	A	A	A	A	H	B	H	B	A	A	H	B	A	B	A	A	H	A	H	H	H	H	H	A	A	A	A	H	A	A	H	H	B
621	Ah325	(a,h,b)	B	B	B	B	B	B	A	B	B	B	A	A	A	B	A	B	B	B	B	A	B	A	A	B	B	B	B	B	B	B	A	A	B	B	B	A	B	B	B	A	B	B	A	B	B	B	B
622	A05A1099	(b,d)	B	D	B	D	D	B	D	B	B	D	B	D	D	B	B	B	B	B	D	B	B	D	D	D	B	D	B	B	B	B	B	B	B	B	B	B	B	D	B	B	B	B	D	D	D	D	D
623	AHGS1342	(a,h,b)	A	A	B	A	A	A	A	A	B	A	B	A	A	A	B	A	A	A	A	A	B	A	A	A	B	H	A	A	A	A	A	A	A	A	A	B	B	A	A	B	B	A	A	A	A	A	B
624	A05B535	(a,h,b)	A	A	A	A	A	B	B	B	B	H	B	A	A	B	A	A	B	B	A	B	A	A	A	B	-	H	A	A	B	A	A	A	A	A	A	A	A	B	A	A	A	A	A	A	B	A	A
625	A05B645	(a,h,b)	A	A	B	A	B	A	B	A	A	B	B	A	A	B	A	B	B	B	B	B	A	A	A	B	A	A	B	B	A	A	A	A	A	A	A	A	B	B	B	B	B	A	A	B	A	A	A
626	GA72	(a,h,b)	A	A	B	A	B	H	B	A	A	B	B	A	B	B	A	B	B	B	A	B	B	A	A	B	A	A	B	B	A	A	A	A	A	B	B	A	B	B	B	B	B	A	A	B	A	A	A
627	A05A1558-1	(a,h,b)	B	A	A	A	A	B	B	B	B	A	B	A	A	B	A	A	B	B	A	B	A	H	A	B	H	B	A	A	B	B	A	A	A	A	A	H	B	B	B	A	A	A	A	A	B	A	A
628	AhTE0756	(a,c)	A	A	C	A	C	A	C	A	A	C	C	A	C	C	A	A	C	C	A	C	C	A	A	C	A	A	C	C	A	A	A	A	A	C	C	A	C	C	C	C	C	A	A	C	A	A	A
629	AHGS1770	(a,h,b)	A	A	B	A	B	A	A	A	A	A	A	A	A	-	A	A	-	-	A	A	A	B	B	A	A	A	A	B	B	-	A	H	A	A	A	A	A	A	H	B	B	A	-	-	A	B	B
630	AGGS1183	(a,h,b)	A	A	B	A	B	A	B	A	B	B	B	A	B	A	A	A	A	A	A	B	B	A	A	B	A	A	B	B	A	A	A	A	A	B	B	A	B	B	B	B	B	A	A	A	A	A	A
631	AGGS0673	(a,h,b)	A	B	A	A	A	B	B	B	A	A	A	A	A	B	A	B	B	B	A	B	A	B	A	B	B	B	A	A	B	A	A	A	A	A	A	-	A	A	H	B	B	A	A	A	A	A	A
632	AhTE0806	(a,c)	A	A	C	A	A	A	C	A	C	C	C	A	A	A	A	A	A	A	A	C	C	A	A	C	A	A	A	A	A	A	A	A	C	C	A	C	C	A	C	C	C	A	A	A	A	A	A
633	TC6E01	(a,h,b)	B	H	A	A	A	B	B	B	B	H	B	A	A	B	B	A	B	H	A	H	A	H	A	A	H	A	A	A	B	A	A	A	A	A	A	B	A	H	B	A	B	A	H	A	B	A	A
634	A05A728	(a,h,b)	A	A	A	B	A	A	A	A	A	B	A	A	B	A	A	A	A	A	A	A	B	B	A	A	A	A	A	A	A	A	A	A	A	A	A	A	A	A	A	B	B	A	A	A	A	A	A
635	AGGS2147	(a,h,b)	H	H	B	H	H	H	A	H	B	H	B	A	H	H	B	B	A	H	H	H	B	A	H	B	B	H	B	B	H	B	A	H	H	H	H	B	B	A	A	B	B	A	B	B	A	A	H
636	AHGA152194	(a,h,b)	A	A	B	A	A	B	B	A	B	B	B	A	B	A	A	A	A	A	A	A	B	A	A	B	A	A	A	A	A	A	A	A	B	A	A	B	B	B	B	B	B	A	A	A	A	A	A
637	AHGA152207	(a,h,b)	A	A	B	A	A	B	B	A	B	B	B	A	B	A	A	A	A	A	A	A	B	A	A	A	A	A	A	A	A	A	A	A	A	A	A	B	H	H	B	B	B	A	A	A	A	A	A
638	AGGS0973	(a,h,b)	A	A	A	A	A	A	A	A	B	B	B	A	B	A	B	A	A	A	A	A	H	A	A	A	B	A	A	A	A	B	A	A	A	A	A	B	B	A	A	B	B	A	B	B	A	A	B
639	pPGSseq9G5	(a,h,b)	B	B	A	A	A	A	B	B	B	B	B	-	A	B	B	A	B	A	A	A	A	H	-	A	B	A	A	A	A	A	A	A	A	A	A	B	A	H	B	A	B	A	H	A	B	A	A
640	AhTE0119	(a,h,b)	A	A	B	A	A	B	B	A	B	B	B	H	B	A	A	A	A	A	A	A	B	A	A	H	A	A	A	A	A	A	A	A	A	A	A	B	A	A	H	B	B	A	A	A	A	A	A
641	AHGS1228	(a,h,b)	A	A	B	A	A	B	B	A	B	B	B	A	B	A	A	A	A	A	A	A	B	A	A	H	A	A	A	A	A	A	A	-	A	A	A	B	H	H	B	B	B	A	A	-	A	A	A
642	AHGS1457	(a,h,b)	A	A	B	A	A	B	A	-	B	B	B	H	B	A	A	A	-	-	A	A	B	A	A	H	A	A	A	A	A	-	A	A	A	A	A	B	A	-	H	B	B	A	-	-	A	A	A
643	IPAHM354	(a,h,b)	A	A	A	A	A	A	A	A	B	B	B	H	-	A	A	A	A	A	A	A	B	A	A	H	A	A	A	A	A	A	A	A	A	A	A	B	A	A	H	B	B	A	A	A	A	A	A
644	pPGSSeq15D6	(a,h,b)	A	A	B	A	A	A	A	B	B	A	B	A	A	A	B	A	A	A	A	A	B	A	A	B	B	H	B	B	A	B	A	A	A	A	A	B	B	A	A	B	B	A	B	B	A	A	A
645	AhM082	(a,h,b)	A	A	A	A	A	A	A	A	B	B	B	A	B	A	A	A	A	A	A	A	B	A	A	A	A	H	A	A	A	A	A	A	A	A	A	B	A	A	A	B	B	A	A	A	A	A	-
646	GM1555	(a,h,b)	A	A	B	B	B	B	A	A	B	A	A	A	A	A	B	A	A	A	A	A	B	A	B	B	B	B	A	A	A	A	A	A	B	A	A	B	B	A	A	B	B	A	A	A	A	A	B
647	AGGS1632	(a,h,b)	A	A	A	A	A	A	A	A	B	B	B	A	B	A	B	A	A	A	A	A	B	A	A	A	B	B	A	A	A	A	A	A	A	A	A	B	B	A	A	B	B	A	A	A	A	A	B
648	A05A1066	(a,h,b)	A	A	A	A	A	A	A	A	B	B	B	A	B	A	B	A	A	A	A	A	B	A	A	A	B	A	A	A	A	A	A	A	A	A	A	B	B	A	A	B	B	B	A	A	A	A	B
649	A05B302	(a,h,b)	H	A	B	A	A	A	A	A	B	A	B	A	A	A	B	B	A	A	A	A	B	A	H	B	B	A	B	A	A	B	A	A	A	A	A	B	B	A	A	B	B	A	B	B	A	A	A
650	AHGS2568	(a,h,b)	A	A	A	A	A	A	A	A	B	B	B	A	B	A	B	A	A	A	A	A	B	A	A	A	A	-	A	A	A	A	A	A	A	A	A	B	B	A	A	B	B	A	A	A	A	A	B
651	A05B517	(a,h,b)	A	A	A	A	A	A	A	A	B	B	B	A	B	A	B	A	A	A	A	A	B	A	A	A	B	H	A	A	A	A	A	A	A	A	A	B	B	A	A	B	B	A	A	A	A	A	B
652	A05B485	(a,h,b)	A	A	B	A	A	A	A	A	B	A	B	A	A	A	B	A	A	A	A	A	B	A	A	B	B	B	A	A	A	A	A	A	A	A	A	B	B	A	A	B	B	A	A	A	A	A	B
653	AGGS1299	(a,h,b)	A	A	B	A	A	A	A	A	B	A	B	A	A	A	B	A	A	A	A	A	B	A	H	B	B	H	A	A	A	A	A	A	B	-	A	B	B	A	A	B	B	A	A	A	A	A	B
654	A05B384	(a,h,b)	A	A	B	A	A	A	A	A	B	A	B	A	A	A	B	A	A	A	A	A	B	A	H	B	B	A	B	B	-	A	A	A	A	A	A	B	B	A	A	B	B	A	A	A	A	A	A
655	AGGS0243	(a,h,b)	A	A	B	A	A	A	A	A	B	A	B	A	A	A	B	A	A	A	A	A	B	A	H	B	B	H	B	B	A	A	A	A	H	A	A	B	B	A	A	B	B	A	A	A	A	A	A
656	AHGS1624	(a,h,b)	A	A	B	A	A	H	H	A	B	A	B	A	A	A	B	A	A	A	A	A	B	A	A	B	B	H	B	B	A	A	A	-	H	A	A	B	B	A	A	B	B	A	A	A	A	A	A
657	AGGS1754	(a,h,b)	A	A	B	A	A	A	A	A	B	A	B	A	A	A	B	A	A	A	A	A	B	A	H	B	B	H	B	B	A	A	A	A	H	A	A	B	B	A	A	B	B	A	A	A	A	A	A
658	AHGS2141	(a,h,b)	A	A	B	A	A	A	A	A	B	A	B	A	-	A	B	A	A	-	A	A	B	A	H	B	B	H	B	B	A	A	A	A	H	A	A	H	-	A	A	B	B	-	A	A	A	A	A
659	AHGS1188	(a,h,b)	A	A	B	A	-	A	A	A	B	A	B	A	A	A	B	A	A	A	A	A	B	A	H	B	B	B	B	B	-	A	A	A	H	A	A	B	B	B	A	B	-	A	A	A	A	A	A
660	AGGS2115	(a,h,b)	A	A	B	A	A	A	A	A	B	A	B	H	A	A	B	A	A	A	A	A	B	A	A	B	B	B	B	B	A	A	A	B	H	A	A	B	B	A	A	B	B	A	A	A	A	A	A
661	AGGS1481	(a,h,b)	A	A	-	-	A	A	A	A	B	A	B	A	A	A	B	A	-	A	A	-	B	A	H	B	B	A	B	H	A	A	-	A	-	A	A	B	B	A	A	B	B	A	A	-	A	A	A
662	AGGS1262	(a,h,b)	A	A	B	B	A	A	A	A	B	A	B	A	A	A	-	A	A	A	A	A	B	A	H	B	B	H	B	B	A	A	A	A	A	A	A	B	B	A	A	B	B	A	A	A	A	A	A
663	AHGS1203	(a,h,b)	A	A	B	A	A	A	A	-	B	A	-	A	A	A	B	A	A	A	A	A	B	A	B	B	A	H	B	H	A	A	-	-	A	-	A	B	B	A	A	B	B	A	A	A	A	-	A
664	AHGS2795	(a,h,b)	H	A	B	A	A	A	A	A	B	-	B	A	A	A	B	A	A	A	A	A	B	A	H	B	-	H	B	H	A	A	A	-	A	A	A	B	B	A	A	A	B	A	A	A	A	A	A
665	AGGS0244	(a,h,b)	H	A	B	A	A	A	A	A	B	A	B	A	A	A	B	A	A	A	A	A	B	A	H	B	B	-	B	H	A	A	A	A	A	A	-	B	B	A	A	B	B	A	A	A	A	A	A
666	AGGS1464	(a,h,b)	B	A	B	A	A	A	A	A	B	A	B	A	A	A	B	A	A	A	A	A	B	-	A	B	B	A	B	H	A	A	A	A	A	A	A	B	B	A	A	B	B	A	A	A	A	A	A
667	A05B258	(a,h,b)	B	A	A	B	A	A	A	A	B	A	B	A	A	A	B	A	A	A	A	A	B	A	A	A	B	A	B	B	A	A	A	-	A	A	A	B	B	A	A	B	B	A	A	A	A	A	A
668	AGGS1691	(a,h,b)	H	A	B	A	A	A	A	A	B	A	B	A	A	A	B	A	A	A	A	A	B	A	B	B	B	B	B	B	A	A	A	A	A	A	A	B	B	A	A	B	H	A	A	A	A	H	A
669	IPAHM282	(a,h,b)	H	A	B	A	A	-	-	A	B	A	B	A	A	A	-	-	-	A	-	A	B	A	H	B	B	A	B	A	A	A	A	A	A	A	A	B	B	A	A	B	B	A	A	A	A	A	A
670	AHGS2195	(a,h,b)	H	A	B	A	A	A	A	A	B	A	B	A	A	A	B	A	A	A	A	A	B	A	H	B	B	A	B	A	A	A	A	A	A	A	A	B	B	A	A	B	B	A	A	A	A	A	A
671	AGGS1645	(a,h,b)	B	A	B	A	A	A	A	A	B	A	B	A	A	A	B	A	A	A	A	A	B	A	H	B	B	A	B	H	A	A	A	A	A	A	A	B	B	A	A	B	B	A	A	A	A	A	A
672	PM36-1	(a,h,b)	A	A	B	A	A	A	A	A	B	A	B	A	A	A	B	A	A	A	A	A	H	A	B	B	B	B	B	B	A	A	A	A	A	A	A	B	B	A	A	B	B	A	A	A	A	A	A
673	AHGS1682	(a,h,b)	B	A	B	A	A	A	A	A	B	A	B	A	A	A	B	A	A	A	A	A	B	A	H	B	B	H	B	H	A	A	A	A	A	A	A	B	B	A	A	B	B	A	A	A	A	A	A
674	TC5D01	(a,h,b)	A	A	B	A	A	A	A	A	B	A	B	-	A	A	B	A	B	A	A	A	B	A	H	-	B	A	B	H	A	A	A	A	A	A	A	B	B	A	A	B	B	A	A	A	A	A	A
675	AHGS2509	(a,h,b)	A	A	B	A	A	A	A	A	B	A	B	A	A	A	B	A	A	A	A	A	B	A	-	B	B	A	B	A	A	A	A	A	A	A	B	B	B	A	A	B	B	A	A	A	A	A	A
676	A03B842	(a,h,b)	A	A	B	A	A	A	A	A	B	A	B	A	A	A	B	A	A	A	A	A	B	A	B	B	B	A	B	A	A	A	A	A	A	A	B	B	B	A	A	B	B	A	A	A	A	A	A
677	A10A114	(a,h,b)	A	A	B	A	A	A	A	A	B	A	-	A	A	A	B	A	A	A	A	A	B	A	H	B	B	H	B	A	-	A	A	A	A	A	B	B	B	A	A	B	B	A	A	A	A	A	A
678	AGGS0979	(a,h,b)	A	A	B	A	A	A	A	A	B	A	B	A	A	A	A	A	A	A	A	A	A	A	B	B	B	B	B	A	A	A	A	A	A	A	-	B	B	A	A	B	B	A	A	A	A	A	A
679	AHGS1497	(a,h,b)	A	A	B	A	A	A	A	-	B	A	B	A	A	A	B	A	A	A	A	A	A	A	B	B	B	H	B	A	A	A	A	-	A	A	B	B	B	A	A	B	A	A	A	A	A	A	A
680	TC19E01	(a,h,b)	A	H	B	A	A	A	A	A	B	A	B	A	A	A	B	A	A	A	A	A	A	A	B	B	B	H	B	A	A	A	A	A	A	A	B	B	B	A	A	B	A	A	A	A	A	A	A
681	AHGA221480	(a,h,b)	A	B	B	A	A	A	A	A	B	A	B	A	A	A	B	A	A	A	A	A	A	A	B	B	B	H	B	A	A	A	A	A	A	A	B	B	B	A	A	B	A	A	A	A	A	A	A
682	AHGS1672	(a,h,b)	A	B	B	A	A	A	A	A	B	A	B	A	A	A	B	A	A	A	A	A	A	A	B	B	B	A	B	A	A	A	A	A	A	A	B	B	B	A	A	B	A	A	A	A	A	A	A
683	AhTE0553-2	(a,c)	A	A	C	A	A	A	A	A	C	A	C	A	A	A	C	A	A	A	A	A	A	A	C	A	C	A	C	A	A	A	A	A	A	A	A	C	A	A	A	C	A	A	A	A	A	A	A
684	AhTE0940	(a,c)	A	A	A	A	A	A	A	A	C	A	C	A	A	A	C	A	A	A	A	A	A	C	A	C	A	A	C	A	A	A	A	A	A	A	A	A	A	A	A	C	C	A	A	A	A	A	A
685	AHGA44686	(a,h,b)	A	B	B	A	A	A	A	A	B	A	-	A	A	A	B	A	A	A	A	A	A	A	B	A	B	H	B	A	A	A	A	A	A	A	B	B	B	A	A	B	A	A	A	A	A	A	H
686	AHGS1755	(a,h,b)	A	H	B	A	A	A	A	A	B	A	B	A	B	A	B	A	A	A	A	A	A	A	B	A	B	H	B	A	A	A	A	A	A	A	B	B	B	A	A	B	A	A	A	A	A	A	H
687	AHGS0729-1	(a,h,b)	A	H	B	A	A	A	A	A	B	A	B	A	A	A	B	-	A	A	A	A	A	A	B	A	B	H	B	A	A	A	A	A	A	A	B	B	B	A	A	A	A	A	A	A	A	A	H
688	AGGS2216	(a,h,b)	H	B	B	A	A	A	A	A	B	A	B	A	A	A	B	A	A	A	A	A	A	A	B	A	B	H	B	A	A	-	A	A	A	A	B	B	B	A	A	B	A	A	A	A	A	A	B
689	AHGS1532	(a,h,b)	B	B	B	A	A	A	A	A	B	A	H	A	A	H	B	A	A	A	A	A	A	A	B	A	B	A	B	A	A	A	A	A	A	A	B	B	B	A	A	B	A	A	A	A	A	A	B
690	AGGS2287	(a,h,b)	B	B	B	-	A	A	A	A	B	A	H	A	A	H	B	A	A	A	A	A	A	A	B	A	B	A	B	A	A	A	A	A	A	A	-	-	B	A	A	B	-	-	-	A	A	A	B
691	AGGS0311	(a,h,b)	A	-	B	A	A	A	A	A	B	A	H	A	A	A	B	A	A	A	A	A	A	A	B	A	B	A	B	A	A	A	A	A	A	A	A	A	B	A	A	A	A	A	A	A	A	A	B
692	AHGS1440-1	(a,h,b)	B	B	B	A	A	A	A	A	B	A	H	A	A	H	H	A	A	A	A	A	A	A	B	A	B	A	B	-	A	A	A	A	A	A	-	A	B	B	A	A	A	A	A	A	A	A	B
693	AhTE0211	(a,c)	A	A	C	A	A	A	A	A	C	A	A	A	A	A	C	A	A	A	A	A	A	A	C	A	C	A	C	A	A	A	A	A	A	C	A	A	C	A	A	A	A	A	A	A	A	A	C
694	AGGS0670	(a,h,b)	A	B	B	A	A	A	A	A	B	A	B	A	A	B	B	A	-	A	A	A	A	A	B	A	B	A	B	A	A	A	A	A	A	A	A	A	B	A	A	B	B	A	A	A	A	A	B
695	AHGS2241	(a,h,b)	A	B	A	A	A	A	A	A	B	A	A	A	A	B	B	A	A	A	A	A	A	A	B	A	B	A	B	A	A	A	A	A	A	A	A	A	B	A	A	B	B	A	A	A	A	A	B
696	A05A1409	(a,h,b)	A	H	B	A	A	A	A	A	B	A	H	A	A	H	B	A	A	A	A	A	A	A	B	A	B	A	B	A	A	A	A	A	A	A	A	A	B	A	A	H	B	A	A	A	A	A	B
697	AGGS2398	(a,h,b)	A	H	B	A	A	A	A	A	B	A	H	A	A	H	B	A	A	A	A	A	A	A	B	A	B	A	B	A	A	A	A	A	A	A	A	A	B	A	A	H	B	A	A	A	A	A	B
698	A05B133	(a,h,b)	A	B	B	A	A	A	A	A	B	A	H	A	A	B	B	A	A	A	A	A	A	A	B	A	B	A	B	A	A	A	A	A	A	A	A	A	B	A	A	H	A	A	A	A	A	A	B
699	AGGS2272	(a,h,b)	A	B	B	A	A	A	A	A	B	A	B	A	A	A	B	A	A	A	A	A	A	A	B	A	B	A	B	B	B	B	B	B	A	B	B	B	A	A	B	A	A	A	A	A	A	A	A
700	AHGA363492	(a,h,b)	A	A	B	A	B	A	A	A	A	A	B	A	A	B	B	A	-	A	A	A	A	B	B	A	B	A	B	B	A	A	-	-	-	A	A	-	B	A	A	-	B	B	A	A	B	A	B
701	IPAHM73	(a,h,b)	A	A	B	A	B	A	A	A	A	A	H	A	A	H	B	A	A	A	A	A	A	B	B	A	B	A	B	B	A	A	A	A	A	A	-	A	B	A	A	A	B	B	A	A	B	A	B
702	AHGA363491	(a,h,b)	A	A	B	A	B	A	A	A	A	A	H	A	A	H	B	A	A	A	A	A	A	B	B	A	B	A	B	B	A	A	A	A	A	A	A	A	B	A	A	A	B	B	A	A	B	A	B
703	ARS590	(a,h,b)	A	A	B	A	B	A	A	A	A	A	H	A	A	H	B	A	A	A	A	A	A	B	B	A	B	A	B	B	A	A	A	A	A	A	A	A	B	A	A	A	B	B	A	A	B	A	B
704	AhTE0319	(a,h,b)	A	A	B	A	B	A	A	A	A	A	B	A	A	H	B	A	A	A	A	A	A	B	B	A	B	A	B	B	A	A	A	A	A	A	A	A	B	A	A	A	B	B	A	A	B	A	B
705	AhTE0446	(a,h,b)	A	A	B	A	B	A	A	A	A	A	H	A	A	H	B	A	A	A	A	A	A	B	B	A	B	A	B	B	A	A	B	A	A	A	A	A	B	A	A	A	B	B	A	A	B	A	B
706	AGGS0351	(a,h,b)	A	B	A	B	A	-	B	A	B	-	A	A	A	A	A	A	A	A	B	B	A	B	B	A	A	B	B	B	B	A	B	B	B	B	A	B	A	B	B	B	B	A	A	B	B	B	-
707	AHGS1750	(a,h,b)	A	H	B	A	A	A	A	A	B	A	B	A	A	A	B	A	A	A	A	A	A	A	B	A	B	H	B	A	A	A	A	A	A	A	B	B	B	A	A	B	A	A	A	A	A	A	H
708	AGGS0955	(a,h,b)	A	A	B	A	B	A	A	B	A	A	H	A	A	H	B	A	-	A	A	A	-	A	B	A	B	A	B	B	A	A	B	A	A	A	A	A	B	A	A	A	B	B	A	A	B	A	B
709	GM1539	(a,h,b)	A	A	B	A	B	A	A	-	A	A	A	A	A	A	B	A	-	A	A	A	A	B	B	A	B	A	A	A	A	A	A	-	A	A	A	A	B	A	A	A	B	B	A	A	B	A	B
710	A06B657	(a,h,b)	B	B	A	A	B	B	B	B	A	B	A	A	B	B	B	A	-	A	A	A	B	A	B	A	A	A	A	A	-	H	H	B	B	A	A	A	A	A	A	H	B	A	A	-	B	A	A
711	A06B601	(a,h,b)	B	B	A	B	B	-	A	B	B	B	A	A	B	B	B	B	B	-	B	A	-	A	B	A	A	A	B	B	-	A	H	B	B	A	A	-	B	-	A	A	B	A	A	A	H	B	A
712	AHGS1267	(a,h,b)	A	B	B	B	B	A	A	-	B	B	A	A	B	B	B	-	-	-	B	A	A	A	B	A	A	A	B	B	A	A	B	B	B	A	A	A	B	A	A	A	B	A	-	A	H	B	A
713	AGGS1513	(a,h,b)	A	B	B	B	A	A	B	-	B	B	B	B	A	A	A	A	A	A	A	B	A	A	B	A	B	B	-	A	A	A	B	A	A	A	A	B	B	B	B	A	A	A	A	A	B	B	B
714	AGGS1620	(a,h,b)	A	B	B	B	A	H	B	B	B	B	B	B	A	A	A	A	A	A	A	B	A	A	-	A	B	B	A	A	A	A	B	A	A	A	A	B	B	B	B	A	A	H	A	A	B	B	B
715	pPGSSeq13B7	(a,h,b)	-	B	B	A	B	B	A	A	B	A	A	B	A	B	B	A	A	A	A	A	A	B	A	A	B	B	B	A	A	A	A	A	B	A	A	A	A	B	B	B	B	A	A	A	A	B	B
716	A07B265	(a,h,b)	B	B	B	A	B	B	A	A	B	A	A	B	A	B	B	A	A	A	A	A	A	B	A	A	B	B	A	A	A	A	A	A	B	A	A	A	A	B	B	B	B	A	A	A	A	B	B
717	AGGS2425	(a,h,b)	B	B	B	A	B	B	A	A	B	A	B	B	A	B	B	A	A	A	A	A	A	B	A	A	B	B	A	A	A	A	A	A	B	A	A	A	A	B	B	H	B	A	A	A	A	B	B
718	AhTE0477	(a,h,b)	A	A	A	A	A	A	A	A	B	A	B	A	A	A	A	A	A	A	B	A	B	B	B	A	A	B	B	A	B	A	B	B	A	B	A	A	A	B	B	B	B	A	A	A	A	A	A
719	AGGS1197	(a,h,b)	A	B	A	A	B	A	A	A	-	A	B	A	A	A	A	B	B	A	B	B	B	B	B	A	A	B	B	A	B	A	B	B	A	B	A	A	A	B	B	B	B	A	A	A	A	A	A
720	AHGS2602	(a,h,b)	A	B	A	A	B	A	A	A	B	A	B	A	A	A	A	B	B	A	B	B	B	B	B	A	A	B	B	A	B	A	B	B	A	B	A	A	A	B	B	B	B	A	A	A	A	A	A
721	Ad90F2	(a,h,b)	A	B	A	A	B	A	A	A	B	A	B	A	A	A	A	A	A	A	B	B	B	-	-	A	A	B	B	-	B	A	-	-	A	B	A	A	A	B	B	B	B	A	A	A	A	A	A
722	AhTE0658	(b,d)	D	B	D	D	B	D	D	D	D	D	B	B	D	D	D	D	D	D	B	B	B	B	B	D	D	B	B	D	B	D	B	B	D	B	D	D	D	B	B	B	B	D	D	D	D	D	D
723	AHGS1470	(a,h,b)	A	B	A	A	B	A	A	A	A	A	B	B	A	A	A	A	A	A	B	B	B	B	B	A	B	B	B	A	-	A	B	B	A	B	A	A	A	B	B	B	B	A	A	A	A	A	A
724	AGGS2186	(a,h,b)	A	B	A	A	B	A	A	A	B	A	B	A	A	A	A	A	A	A	B	B	B	B	B	B	A	B	B	A	B	A	B	B	A	B	A	A	A	B	B	B	B	A	A	A	A	A	A
725	ML1G04	(a,h,b)	B	A	A	B	A	A	A	A	B	A	B	A	A	A	A	A	B	A	B	B	B	B	B	A	A	H	B	A	B	A	B	B	A	A	A	A	A	B	B	B	A	A	A	A	A	A	A
726	A08B47	(a,h,b)	A	A	A	A	A	A	A	B	A	B	A	A	A	A	A	A	A	A	B	A	B	B	B	A	A	B	B	A	B	A	B	B	A	B	A	A	A	B	B	B	-	A	A	A	A	A	A
727	AhTE0824	(a,h,b)	A	A	A	A	A	A	A	A	B	A	H	A	A	A	A	A	A	A	B	A	H	B	B	A	A	A	B	A	B	A	B	B	A	B	A	A	A	B	B	A	A	A	A	A	A	A	A
728	pPGPseq5D1	(a,h,b)	B	B	B	A	A	A	H	B	B	B	B	A	A	A	A	A	A	B	B	A	A	A	A	B	A	B	A	A	B	A	A	B	B	A	A	H	B	A	B	B	B	A	A	A	A	B	B
729	AHGA161466	(a,h,b)	A	A	A	B	A	A	B	A	B	A	B	A	A	B	A	A	A	A	A	B	B	B	B	-	A	A	B	B	A	A	A	A	A	A	A	A	A	A	B	A	A	A	A	A	A	A	B
730	A09B100	(a,h,b)	H	H	A	A	B	B	B	A	A	A	A	A	B	B	A	A	A	A	B	A	B	A	A	H	A	A	B	B	-	A	A	A	A	A	-	A	A	A	B	B	B	A	A	A	A	A	B
731	A10A125	(a,h,b)	H	H	A	A	B	B	B	A	B	A	B	A	B	B	A	A	A	A	B	A	B	B	A	A	H	A	B	B	-	A	A	A	A	A	B	A	A	A	B	B	B	A	A	A	A	A	B
732	AHBGSI1008H04	(a,h,b)	A	A	B	B	B	B	A	A	B	A	B	B	B	B	B	A	B	B	A	B	A	B	A	A	B	B	A	A	B	B	B	A	A	B	B	B	A	B	B	A	A	A	A	A	B	B	A
733	AhTE0852	(a,c)	A	A	C	A	A	C	A	A	C	A	A	C	A	C	C	A	C	A	A	C	A	C	A	A	C	C	A	A	C	C	C	A	A	A	C	C	A	C	C	A	A	A	A	A	A	C	A
734	AhTE0913	(a,c)	C	C	C	C	A	C	A	A	C	A	C	C	C	C	C	A	C	A	A	C	A	C	A	A	C	C	A	A	C	C	C	A	A	C	C	C	C	C	C	A	A	A	A	A	C	C	A
735	AhTE0696	(a,c)	A	A	C	C	A	C	A	A	C	A	A	C	C	C	C	A	C	A	C	C	A	C	A	A	C	C	A	A	C	C	C	A	A	C	C	C	A	C	C	A	A	A	A	A	C	C	A
736	AGGS1654	(a,h,b)	B	B	B	B	A	A	A	A	A	A	A	B	B	B	B	A	B	B	B	B	A	B	A	A	B	B	A	A	B	B	-	A	A	B	B	B	A	B	B	A	-	A	A	A	-	B	A
737	AGGS1569	(a,h,b)	B	A	B	B	A	A	A	-	B	A	A	B	B	-	-	-	-	A	B	B	B	B	A	B	B	B	A	A	B	A	B	A	A	B	B	B	B	B	B	B	B	B	A	A	B	A	A
738	AGGS1013	(a,h,b)	B	A	B	B	A	A	A	A	A	A	A	B	B	B	B	A	A	A	A	A	B	A	A	B	B	B	A	B	B	A	A	A	B	B	B	-	B	B	B	B	B	B	A	A	A	A	A
739	AHTE0874	(a,c)	A	A	A	C	A	A	A	C	C	A	A	A	A	A	A	A	A	A	C	A	A	A	A	A	A	C	A	A	A	A	C	C	A	A	A	A	C	A	A	C	A	C	A	A	C	A	A
740	AGGS1431	(a,h,b)	A	A	A	B	A	H	A	B	B	A	A	A	B	B	A	A	-	A	B	B	B	B	-	-	-	-	-	-	-	-	-	-	-	-	A	A	B	A	A	B	H	B	A	A	B	A	A
741	AGGS0815	(a,h,b)	A	A	A	B	A	B	A	B	A	A	A	A	B	B	A	A	A	A	A	B	A	B	B	A	B	B	B	A	B	A	B	B	A	B	A	B	A	B	B	B	A	B	A	A	B	A	A
742	GM2032	(a,h,b)	A	A	A	B	H	B	A	B	A	A	A	A	B	B	A	A	A	A	H	B	A	B	B	H	B	B	B	A	B	A	B	B	A	B	A	B	A	B	B	B	A	B	A	A	B	A	H
743	GM2165	(a,h,b)	A	A	A	B	H	B	A	B	A	A	A	B	B	B	A	A	H	A	H	B	A	B	B	H	B	B	B	A	B	A	B	B	A	B	A	-	A	B	B	B	A	B	A	A	B	A	H
744	IPAHM475	(a,h,b)	A	A	A	B	B	B	A	B	B	A	A	B	B	B	A	A	A	-	B	B	A	B	B	B	B	B	B	A	B	A	B	B	A	B	A	B	A	B	B	B	A	B	-	A	B	A	B
745	AGGS1728	(a,h,b)	A	A	A	B	B	B	A	B	B	A	A	B	B	B	A	A	A	A	B	B	A	B	B	B	B	B	B	A	B	A	B	B	A	A	A	A	A	B	B	B	B	B	A	A	B	A	B
746	EE16	(a,h,b)	A	A	A	B	H	B	A	B	B	A	A	B	B	B	H	A	A	A	B	-	A	B	B	B	B	B	B	A	B	A	B	B	A	A	A	A	A	B	B	B	H	B	A	A	B	A	A
747	AGGS2576	(a,h,b)	A	A	A	B	H	B	A	B	B	A	A	B	B	B	A	A	A	A	B	B	A	B	B	B	B	B	B	A	B	A	B	B	A	A	A	A	A	B	B	B	H	B	A	A	B	A	H
748	AHGS1446	(a,h,b)	A	A	A	B	H	B	A	B	B	H	A	B	B	B	A	A	A	A	B	B	A	B	B	B	B	B	B	A	B	A	B	B	A	A	A	A	A	B	B	B	H	B	A	A	B	A	H
749	AHGS1669	(a,h,b)	A	A	A	B	H	B	A	B	B	A	A	B	H	B	-	A	A	A	B	B	A	B	B	B	B	B	B	A	B	A	B	B	A	A	A	A	A	B	B	B	H	B	A	A	B	A	H
750	AHGA214492	(a,h,b)	A	A	A	B	-	B	A	-	B	A	A	-	B	B	A	A	A	A	B	B	A	B	B	-	B	B	-	A	B	A	B	B	A	A	A	-	A	B	B	B	H	B	A	A	B	A	A
751	AHGS2543	(a,h,b)	A	A	A	B	H	B	A	B	B	A	A	B	B	B	A	A	A	A	B	B	A	B	B	B	B	B	B	A	B	A	-	B	H	A	A	A	A	B	B	B	H	B	A	A	B	A	H
752	GNB0486	(a,h,b)	A	A	A	B	A	A	A	A	A	A	A	A	B	B	A	A	A	A	B	B	B	A	B	A	A	B	B	A	B	A	A	B	A	A	A	A	B	A	A	B	H	A	A	A	A	A	A
753	AGGS1355	(a,h,b)	A	A	A	B	A	A	-	A	B	A	A	A	B	B	A	A	-	A	-	B	B	B	B	B	B	B	B	A	A	A	B	B	A	A	A	A	A	A	A	B	H	B	A	A	-	A	A
754	AGGS1194	(a,h,b)	A	A	A	B	A	A	A	A	B	A	A	A	B	B	A	-	-	-	B	B	B	B	B	B	B	B	B	A	A	-	B	B	A	A	A	A	A	A	A	B	H	B	A	A	A	A	A
755	AGGS1312	(a,h,b)	A	A	A	B	H	H	A	A	B	A	A	A	B	B	A	A	-	A	-	B	B	B	B	B	B	B	B	A	H	A	B	B	A	A	A	A	A	A	A	B	H	B	A	A	A	A	A
756	A10B119	(a,h,b)	A	A	A	B	A	B	A	B	B	A	H	A	B	B	A	A	A	A	B	B	B	B	B	A	B	B	B	B	A	A	B	B	H	H	A	B	B	B	B	B	-	B	A	A	B	B	B
757	AGGS1243	(a,h,b)	A	A	A	B	A	H	A	B	B	A	A	A	B	B	A	A	A	A	B	B	B	B	B	B	B	B	B	A	H	A	B	B	A	A	A	A	A	A	A	B	H	B	A	A	B	A	A
758	AHGS0300	(a,h,b)	A	A	A	B	A	H	A	B	B	A	A	A	B	B	A	A	A	A	B	B	B	B	B	B	B	B	B	A	H	A	B	B	A	A	A	A	A	A	A	B	H	B	A	A	B	A	A
759	AhTE0718	(a,c)	A	A	A	C	A	A	A	C	C	A	A	A	C	C	A	A	A	A	C	C	C	C	A	C	C	C	C	A	A	A	C	C	A	A	A	A	C	A	A	C	A	C	A	A	C	A	A
760	AGGS0302	(a,h,b)	A	A	A	B	A	H	A	B	B	A	A	A	B	B	A	A	A	A	B	B	B	B	H	A	B	B	B	A	A	A	B	B	A	A	A	A	B	A	A	B	H	B	A	A	B	A	A
761	AhTE0761	(a,c)	A	A	A	C	A	A	A	C	C	A	A	A	A	C	A	A	A	A	C	C	A	A	A	A	A	A	C	A	C	A	C	C	A	A	A	A	C	A	A	C	A	C	A	A	C	C	A
762	AGGS1160	(a,h,b)	A	A	A	B	A	B	A	B	B	A	A	A	B	B	A	A	A	A	B	B	B	B	A	A	B	B	B	A	A	A	B	B	A	A	A	A	B	A	A	B	A	B	A	A	B	A	A
763	AHGS1602	(a,h,b)	A	H	A	B	A	A	A	B	B	A	A	A	B	B	A	A	A	A	B	H	B	A	A	A	B	B	B	A	A	A	B	B	A	A	A	A	B	A	A	B	H	B	A	A	B	B	A
764	AGGS1118	(a,h,b)	A	A	A	B	A	A	A	A	A	A	A	A	B	B	A	A	A	A	B	B	B	A	H	A	A	B	B	A	B	A	A	B	A	A	A	A	B	A	A	B	A	A	A	A	A	A	A
765	AGGS1076	(a,h,b)	A	A	A	B	A	-	A	B	B	A	A	A	B	B	A	A	-	A	B	B	B	B	A	A	B	B	B	A	A	A	B	B	A	A	A	A	B	A	A	B	H	B	A	A	B	A	A
766	GNB38	(a,h,b)	A	A	A	B	A	A	A	A	A	A	A	A	B	B	A	A	A	A	B	B	B	A	-	A	A	B	B	A	B	A	A	B	-	A	A	A	B	A	A	B	H	A	A	A	-	A	A
767	AHGS1275	(a,h,b)	A	A	A	B	A	H	A	B	B	A	A	A	B	B	A	A	A	A	B	B	B	B	H	A	B	B	B	A	A	A	B	B	A	A	A	A	B	A	A	B	H	B	A	A	B	A	A
768	AhTE0893	(a,c)	A	A	A	C	A	A	A	C	C	A	A	A	C	C	A	A	A	A	C	C	C	A	A	A	A	C	C	A	C	A	C	C	A	A	A	A	C	A	A	C	A	C	A	A	C	C	A
769	A10B194	(a,h,b)	A	A	A	B	A	A	A	B	B	A	A	-	B	B	A	A	A	A	B	B	B	A	H	A	A	B	B	B	B	A	B	B	A	A	A	A	B	A	A	B	H	-	A	A	B	B	A
770	AGGS0333	(a,h,b)	A	A	A	B	A	A	A	B	B	A	A	A	B	B	A	A	-	A	B	B	B	A	A	A	A	B	B	A	B	A	B	B	A	A	A	A	B	A	A	B	A	B	A	A	B	B	A
771	AGGS1124	(a,h,b)	A	A	A	B	A	A	A	B	B	A	A	A	B	B	A	A	A	A	B	B	B	A	A	A	A	B	B	A	B	A	B	B	B	A	A	A	A	B	A	A	B	B	A	A	B	B	A
772	AGGS2262	(a,h,b)	B	A	A	B	A	A	A	B	B	A	A	A	B	B	A	A	H	A	B	B	B	A	B	A	A	B	B	A	B	A	H	H	A	A	A	A	B	A	A	B	B	B	A	A	B	B	A
773	AHGS1595	(a,h,b)	A	A	A	B	A	A	A	B	B	A	A	A	B	B	A	A	A	A	B	B	B	A	B	A	A	B	B	A	B	A	B	B	A	A	A	B	B	A	-	B	B	B	A	A	B	B	A
774	A10B227	(a,h,b)	A	B	A	B	A	A	A	B	B	A	A	A	B	B	A	A	A	A	B	B	B	A	B	A	A	B	B	A	B	A	B	B	A	A	A	A	B	A	A	B	B	B	A	-	B	B	A
775	AGGS0675	(a,h,b)	A	A	A	B	A	A	A	B	B	A	A	A	B	B	A	A	A	A	B	B	B	A	A	A	A	B	B	B	B	A	B	B	A	A	A	A	B	A	A	B	A	B	A	A	B	B	A
776	AhTE0162	(a,h,b)	A	A	A	B	A	A	A	B	B	B	A	A	B	B	A	A	A	A	B	B	B	B	A	A	A	B	B	A	B	A	B	B	A	A	A	A	B	A	A	B	B	B	A	A	B	B	A
777	AGGS2224	(a,h,b)	A	A	A	B	A	A	-	B	B	A	A	A	B	B	A	A	A	A	B	B	B	A	H	A	A	-	-	A	B	A	B	B	A	A	A	A	B	A	A	B	H	B	A	A	B	B	A
778	AHGS2073	(a,h,b)	A	A	A	B	A	A	A	B	B	A	A	A	A	B	A	A	A	A	B	B	B	A	B	A	A	B	B	A	B	A	B	B	A	A	A	A	B	A	A	B	H	B	A	A	B	B	A
779	AGGS0627	(a,h,b)	A	A	A	B	A	A	A	B	B	A	A	A	B	B	A	A	-	A	B	B	B	A	B	A	A	B	B	A	B	A	B	B	A	A	A	A	B	A	A	B	H	B	A	A	B	B	A
780	AHGS1395	(a,h,b)	A	A	A	B	A	A	A	B	B	A	A	A	B	B	A	A	A	A	B	B	B	B	A	A	A	B	B	A	B	A	B	B	A	A	A	A	B	A	A	B	H	B	A	A	B	B	A
781	AhTE0359	(a,h,b)	A	A	A	B	A	A	A	B	B	A	A	A	B	B	A	A	A	A	B	B	B	B	A	A	A	B	B	A	B	A	B	B	A	A	A	A	A	A	A	B	A	B	A	A	B	B	A
782	AHGA178360	(a,h,b)	A	A	A	B	A	A	A	B	B	A	A	A	B	B	A	A	A	A	B	B	B	B	A	A	A	B	B	A	B	A	B	B	A	A	A	A	B	A	-	B	B	B	A	A	B	B	A
783	AGGS1795-2	(a,h,b)	A	A	A	B	A	A	A	B	B	A	A	A	B	B	A	A	A	A	B	B	B	B	A	A	A	B	B	A	B	A	B	B	A	A	A	A	B	A	A	B	H	B	A	A	B	B	A
784	A10B181	(a,h,b)	A	A	A	B	A	A	A	B	B	A	A	A	B	B	A	A	A	A	B	B	B	B	A	A	A	B	B	A	B	A	B	B	A	A	A	A	B	A	A	B	B	B	A	A	B	B	A
785	AHGS1626	(a,h,b)	A	A	A	B	A	A	A	B	B	A	A	A	B	B	A	A	A	A	B	B	B	B	A	A	A	B	B	A	B	A	B	B	A	A	A	A	B	A	A	B	H	B	A	A	B	B	A
786	AGGS1442	(a,h,b)	A	A	A	B	A	A	A	B	B	-	A	A	B	B	-	A	A	A	B	B	B	-	B	A	A	B	B	A	B	A	B	B	A	A	A	A	B	A	A	B	H	B	A	A	B	B	A
787	AHGS2191	(a,h,b)	A	A	A	B	A	A	A	B	B	A	A	A	B	B	A	A	A	A	B	B	B	A	B	A	A	B	B	A	B	-	-	-	A	A	-	-	B	A	A	B	H	B	A	A	B	B	A
788	AGGS1639	(a,h,b)	A	A	A	B	A	A	A	B	B	A	A	A	B	B	A	A	-	A	A	-	B	B	A	A	A	B	B	A	B	A	B	B	A	A	A	A	B	A	A	B	H	B	A	A	B	B	A
789	AHGS1564	(a,h,b)	A	A	A	B	A	A	A	B	B	A	A	A	B	B	A	A	A	A	B	B	B	A	B	A	A	B	B	A	B	A	B	B	A	A	A	A	B	A	A	B	H	B	A	A	B	B	A
790	AGGS1359	(a,h,b)	A	A	A	B	A	A	A	B	B	A	A	A	B	B	A	A	A	A	B	B	B	A	H	A	A	B	B	A	B	A	B	B	A	A	A	A	B	A	A	B	H	B	A	A	B	B	A
791	AGGS2371	(a,h,b)	A	A	A	B	A	A	A	B	B	A	A	A	B	B	A	A	A	A	B	B	B	A	H	A	A	B	B	A	B	A	B	B	A	A	A	A	B	A	A	B	H	B	A	A	B	B	A
792	AGGS2535	(a,h,b)	A	A	A	B	A	A	A	B	B	A	A	A	B	B	A	A	A	A	B	B	B	A	H	A	A	B	B	A	B	A	B	B	A	A	A	A	B	A	A	B	H	B	A	A	B	B	A
793	AHGS1696	(a,h,b)	A	A	A	B	A	A	A	B	B	A	A	A	B	B	A	A	A	A	B	B	B	A	H	A	A	B	B	A	B	A	B	B	A	A	A	A	B	A	A	B	H	B	A	A	B	B	A
794	AGGS2564	(a,h,b)	B	A	A	B	A	A	A	B	B	A	A	A	B	B	A	A	A	A	B	B	B	A	H	A	A	B	B	A	B	A	B	B	A	A	A	A	B	A	A	B	H	B	A	A	B	B	A
795	AGGS2407	(a,h,b)	A	A	A	B	A	A	A	B	B	A	A	A	B	B	A	A	A	A	B	B	B	A	H	A	A	B	B	A	B	A	H	B	A	A	A	A	B	A	A	B	H	B	A	A	-	B	A
796	AHGA75538	(a,h,b)	A	A	A	B	A	A	A	B	B	A	A	A	B	B	A	A	A	A	B	B	B	B	A	A	A	B	B	A	B	A	B	B	A	A	A	-	B	A	A	B	H	B	A	A	B	B	A
797	AHGS2787	(a,h,b)	A	A	A	B	A	A	A	B	B	A	A	A	B	B	A	A	A	A	B	B	B	B	A	A	A	B	B	A	B	A	B	B	A	A	A	A	H	A	A	B	H	B	A	A	B	B	A
798	PM675	(a,h,b)	A	A	A	B	A	A	A	B	B	A	A	A	B	B	A	A	A	A	B	B	B	B	A	-	A	B	B	A	B	A	B	B	A	A	A	A	H	A	A	B	H	B	A	A	B	B	A
799	A04B345	(a,h,b)	A	A	A	B	A	A	A	B	B	A	A	A	B	B	A	A	A	A	B	B	B	B	A	A	A	B	B	A	B	A	B	B	A	A	A	A	H	A	A	B	-	B	A	A	B	B	A
800	AGGS1307	(a,h,b)	A	A	A	B	A	A	A	B	B	A	A	A	B	B	A	A	A	A	B	B	B	B	A	A	A	B	B	A	B	A	B	B	A	A	A	A	A	A	A	B	B	B	A	A	B	B	A
801	AGGS1393	(a,h,b)	A	A	A	B	A	A	A	B	B	A	A	A	B	B	A	A	A	A	B	B	B	B	A	A	A	-	B	A	B	A	B	B	A	A	A	A	H	A	A	B	H	B	A	A	B	B	A
802	AHGA72558	(a,h,b)	A	A	A	B	A	A	A	B	B	A	A	-	B	B	A	-	-	-	B	B	B	B	A	A	A	B	B	A	B	-	B	B	A	A	A	A	H	A	A	B	H	B	A	A	B	B	A
803	AGGS0058	(a,h,b)	A	A	A	B	A	A	A	B	B	A	A	A	B	B	A	-	-	-	B	B	B	B	A	A	A	B	B	A	B	-	B	B	A	A	A	H	B	A	A	B	B	B	A	A	B	B	A
804	AGGS0617	(a,h,b)	A	A	A	B	A	A	A	B	B	A	A	A	B	B	A	A	-	A	B	B	B	B	A	A	A	B	B	A	B	A	B	B	A	A	A	A	A	A	A	B	A	A	A	A	B	B	A
805	AHGS1903	(a,h,b)	A	A	A	B	A	A	A	B	B	A	A	A	B	B	A	A	A	A	B	B	B	B	A	A	A	B	B	A	B	A	-	-	A	-	A	-	H	A	A	B	H	B	A	A	B	B	A
806	A10A367	(a,h,b)	A	A	A	-	A	A	A	B	B	A	A	A	B	B	A	A	A	A	B	B	B	B	A	A	A	B	B	A	-	H	B	B	A	A	-	A	A	A	A	B	H	B	A	A	B	B	A
807	AGGS0429	(a,h,b)	A	A	A	B	A	A	A	B	B	A	A	A	B	B	A	A	-	A	B	B	B	B	A	A	A	B	B	A	B	A	B	-	A	A	A	A	B	A	A	B	H	B	A	A	B	B	A
808	AhTE0709	(a,c)	A	A	A	C	A	A	A	C	C	A	A	A	C	C	A	A	A	A	C	C	C	C	A	A	A	C	C	A	C	A	C	C	A	A	A	A	A	A	A	C	A	C	A	A	C	C	A
809	GA156	(a,h,b)	A	A	A	B	A	A	A	B	B	A	A	A	B	B	A	A	A	A	B	B	B	B	A	A	A	B	B	A	B	A	B	B	A	A	A	A	A	B	A	B	H	B	A	A	B	B	A
810	AGGS2368	(a,h,b)	A	A	A	B	A	A	A	B	B	A	A	A	B	B	A	A	A	A	B	B	B	B	A	A	A	B	B	A	B	A	B	B	A	A	A	A	A	B	A	B	H	B	A	A	B	B	A
811	AGGS2494	(a,h,b)	A	A	A	B	A	A	A	B	B	A	A	A	B	B	A	A	A	A	B	B	B	B	A	A	A	B	B	A	B	A	B	B	A	A	A	A	A	B	A	B	H	B	A	A	B	B	A
812	A08B190	(a,h,b)	A	A	A	B	A	A	A	B	B	A	-	A	B	B	A	A	A	A	B	B	B	B	A	A	A	B	B	A	-	H	B	B	A	A	A	A	A	B	A	B	H	B	A	A	B	B	A
813	AHGA195553	(a,h,b)	A	A	A	B	A	A	A	B	B	A	A	A	B	B	A	A	A	A	B	B	B	B	A	A	A	B	B	A	B	A	B	B	A	A	A	A	A	B	A	B	H	B	A	A	B	B	A
814	AGGS1425	(a,h,b)	A	A	A	B	A	A	A	B	B	A	A	A	B	B	A	A	A	A	B	B	B	B	A	B	B	B	B	A	B	A	B	B	A	A	A	A	A	A	A	B	A	B	A	A	B	B	A
815	AHGA61572	(a,h,b)	A	A	A	B	A	A	A	B	B	A	A	A	B	B	A	A	A	A	B	B	B	A	A	A	-	B	B	-	B	A	B	B	B	A	B	B	A	B	A	B	H	B	A	A	B	B	A
816	AGGS1579	(a,h,b)	A	A	A	B	A	A	A	B	B	A	A	A	B	B	A	A	A	A	B	B	B	A	A	A	A	B	B	A	B	A	B	B	B	-	B	B	A	B	A	B	B	B	A	A	B	-	A
817	pPGPseq7H6	(a,h,b)	A	A	A	B	A	A	A	B	B	A	A	A	B	B	A	A	A	A	B	B	B	A	A	A	A	B	B	A	B	A	B	B	B	A	B	B	A	B	A	B	H	B	A	A	B	B	A
818	AHGA61563	(a,h,b)	A	A	A	B	A	A	A	B	B	A	A	A	B	B	A	A	A	A	B	B	B	A	A	A	A	B	B	A	B	A	B	B	B	A	B	B	A	B	A	B	B	B	A	A	B	B	A
819	AhTE0918	(a,c)	A	A	A	C	A	A	A	C	C	A	A	A	C	C	A	A	A	A	C	C	C	A	A	A	C	C	C	A	C	A	C	C	C	A	C	C	A	C	A	C	A	C	A	A	C	C	A
820	AHGS3715	(a,h,b)	A	A	H	A	A	A	A	A	A	A	A	B	A	A	A	A	A	A	-	B	B	B	B	A	A	B	A	B	B	A	A	B	A	A	A	A	A	A	A	A	A	A	A	A	A	B	-
821	AGGS1453	(a,h,b)	A	A	A	B	A	A	A	B	B	A	A	A	B	B	A	A	A	A	B	B	B	A	A	A	A	B	B	A	B	A	B	B	B	A	B	B	A	B	A	B	B	B	B	A	B	B	A
822	AhM062	(a,h,b)	A	A	A	B	A	A	A	B	B	A	A	A	B	B	A	A	A	A	B	B	B	B	A	A	A	B	B	A	B	A	B	H	A	A	A	A	B	A	A	B	H	B	A	A	B	B	A
823	AGGS2555	(a,c)	C	A	A	C	A	A	C	C	A	A	A	A	C	C	A	A	A	A	C	C	A	A	A	A	C	C	C	A	C	A	C	A	A	A	C	A	A	C	A	C	A	C	A	A	C	C	A
824	AHGA75537	(a,h,b)	A	A	A	A	B	B	B	B	B	B	A	A	-	A	A	A	A	A	A	-	A	A	B	A	B	B	A	A	A	A	A	B	H	H	H	A	A	B	B	B	B	B	A	A	A	A	B
825	AhTE0586	(a,h,b)	A	A	A	B	A	A	A	B	A	A	A	A	B	B	A	A	A	A	B	B	B	B	A	B	B	B	B	H	B	A	B	A	H	A	B	B	B	B	A	B	H	B	A	A	B	B	A
826	GNB320	(a,h,b)	A	A	B	A	B	A	A	A	A	A	H	A	A	H	B	A	A	A	A	A	A	B	B	A	B	A	B	B	A	A	B	A	A	A	A	A	B	A	A	A	B	B	A	A	B	A	B
827	A10A449	(a,h,b)	A	A	A	B	A	A	A	B	A	A	B	A	B	B	A	A	A	A	B	B	B	-	A	B	B	B	B	H	B	A	B	A	H	A	B	B	B	B	A	B	A	B	A	A	B	B	A
828	AHGA72569	(a,h,b)	A	A	A	A	B	B	B	B	B	B	B	A	B	A	A	A	A	A	A	B	A	B	B	B	B	B	A	A	A	A	B	B	B	B	B	A	A	B	B	B	B	B	A	A	A	A	B
829	AT79	(a,h,b)	B	B	A	A	A	A	A	B	A	A	A	B	B	B	A	A	A	A	H	B	A	B	A	B	B	A	A	A	A	A	B	A	A	A	A	A	A	B	H	B	B	B	A	A	B	H	B
830	AHTE0006	(a,h,b)	B	B	H	B	B	B	B	A	B	B	B	A	B	B	A	A	A	A	B	A	A	A	A	A	A	B	A	A	B	A	A	A	B	B	B	B	B	A	B	A	B	A	A	A	A	A	B
[truncated: 148 more columns]
