# Supplementary material for: Development of SSR markers and identification of major quantitative trait loci controlling shelling percentage in cultivated peanut (Arachis hypogaea L.)
Source: Theor Appl Genet. 2017 May 15;130(8):1635–48. doi: 10.1007/s00122-017-2915-3 (PMC5511596; doi:10.1007/s00122-017-2915-3)
Supplement: Supplementary file 9 — Supplementary material 9 (XLS 215 kb) [file 122_2017_2915_MOESM9_ESM.xls]

## Sheet: phenotyping data
Environment	Block	RILs	Shelling percentage(%)
WH2013	1	QT487	74.48
WH2013	1	QT488	72.68
WH2013	1	QT489	78.35
WH2013	1	QT490	76
WH2013	1	QT491	76.4
WH2013	1	QT492	65.48
WH2013	1	QT493	80.07
WH2013	1	QT494	77.77
WH2013	1	QT495	81.46
WH2013	1	QT496	81.87
WH2013	1	QT497	77.35
WH2013	1	QT498	82.16
WH2013	1	QT499	78.56
WH2013	1	QT500	69.35
WH2013	1	QT501	81.79
WH2013	1	QT502	70.71
WH2013	1	QT503	72.69
WH2013	1	QT504	74.67
WH2013	1	QT505	76.97
WH2013	1	QT506	80.54
WH2013	1	QT507	79.6
WH2013	1	QT508	77.45
WH2013	1	QT509	77.44
WH2013	1	QT510	77.54
WH2013	1	QT511	79.9
WH2013	1	QT512	82.32
WH2013	1	QT513	74.94
WH2013	1	QT514	82.07
WH2013	1	QT515	75.33
WH2013	1	QT516	80.81
WH2013	1	QT517	79.37
WH2013	1	QT518	79.57
WH2013	1	QT519	80.62
WH2013	1	QT520	77.66
WH2013	1	QT521	75
WH2013	1	QT522	79.45
WH2013	1	QT523	71.23
WH2013	1	QT524	79.04
WH2013	1	QT525	80.07
WH2013	1	QT526	79.15
WH2013	1	QT527	77.59
WH2013	1	QT528	75.58
WH2013	1	QT529	81.03
WH2013	1	QT530	78.58
WH2013	1	QT531	78.39
WH2013	1	QT532	75.4
WH2013	1	QT533	76.58
WH2013	1	QT534	81.08
WH2013	1	QT535	75.42
WH2013	1	QT536	73.76
WH2013	1	QT537	75.95
WH2013	1	QT538	73.22
WH2013	1	QT539	78.18
WH2013	1	QT540	81.6
WH2013	1	QT541	81.89
WH2013	1	QT542	79.65
WH2013	1	QT543	80.64
WH2013	1	QT544	70.72
WH2013	1	QT545	77.58
WH2013	1	QT546	78.74
WH2013	1	QT547	84.59
WH2013	1	QT548	74.25
WH2013	1	QT549	74.26
WH2013	1	QT550	77.6
WH2013	1	QT551	82.73
WH2013	1	QT552	75.92
WH2013	1	QT553	75.38
WH2013	1	QT554	79.73
WH2013	1	QT555	78.78
WH2013	1	QT556	79.34
WH2013	1	QT557	77.65
WH2013	1	QT558	75.88
WH2013	1	QT559	72.08
WH2013	1	QT560	79.47
WH2013	1	QT561	74.06
WH2013	1	QT562	78.67
WH2013	1	QT563	69.45
WH2013	1	QT564	71.09
WH2013	1	QT565	79.19
WH2013	1	QT566	80.78
WH2013	1	QT567	79
WH2013	1	QT568	77.46
WH2013	1	QT569	76.27
WH2013	1	QT570	76.54
WH2013	1	QT571	81.73
WH2013	1	QT572	73.78
WH2013	1	QT573	71.92
WH2013	1	QT574	72.07
WH2013	1	QT575	78.57
WH2013	1	QT576	76.3
WH2013	1	QT577	73.96
WH2013	1	QT578	78.21
WH2013	1	QT579	77.43
WH2013	1	QT580	76.94
WH2013	1	QT581	80.52
WH2013	1	QT582	75.48
WH2013	1	QT583	80.11
WH2013	1	QT584	78.5
WH2013	1	QT585	80.06
WH2013	1	QT586	76.17
WH2013	1	QT587	80.15
WH2013	1	QT588	81.27
WH2013	1	QT589	80.69
WH2013	1	QT590	77.23
WH2013	1	QT591	78.33
WH2013	1	QT592	78.67
WH2013	1	QT593	80.6
WH2013	1	QT594	75.71
WH2013	1	QT595	77.13
WH2013	1	QT596	73.15
WH2013	1	QT597	70.55
WH2013	1	QT598	79.66
WH2013	1	QT599	77.33
WH2013	1	QT600	81.36
WH2013	1	QT601	72.28
WH2013	1	QT602	68.23
WH2013	1	QT603	73.71
WH2013	1	QT604	69.03
WH2013	1	QT605	78.05
WH2013	1	QT606	80.49
WH2013	1	QT607	74.02
WH2013	1	QT608	77.24
WH2013	1	QT609	79.29
WH2013	1	QT610	76.51
WH2013	1	QT611	#NULL!
WH2013	1	QT612	78.77
WH2013	1	QT613	78.63
WH2013	1	QT614	75.2
WH2013	1	QT615	78.39
WH2013	1	QT616	81.82
WH2013	1	QT617	81.06
WH2013	1	QT618	81.98
WH2013	1	QT619	83.67
WH2013	1	QT620	65.95
WH2013	1	QT621	77.02
WH2013	1	QT622	81.62
WH2013	1	QT623	80.97
WH2013	1	QT624	80.76
WH2013	1	QT625	76.04
WH2013	1	QT626	79.28
WH2013	1	QT627	75.79
WH2013	1	QT628	78.77
WH2013	1	QT629	83.18
WH2013	1	QT630	71.94
WH2013	1	QT631	72.31
WH2013	1	QT632	76.26
WH2013	1	QT633	81.03
WH2013	1	QT634	76.52
WH2013	1	QT635	77.16
WH2013	1	QT636	77.49
WH2013	1	QT637	76.15
WH2013	1	QT638	70.92
WH2013	1	QT639	73.21
WH2013	1	QT640	80.71
WH2013	1	QT641	82.89
WH2013	1	QT642	77.36
WH2013	1	QT643	66.52
WH2013	1	QT644	67.05
WH2013	1	QT645	79.96
WH2013	1	QT646	79
WH2013	1	QT647	80.84
WH2013	1	QT648	68.41
WH2013	1	QT649	78.67
WH2013	1	QT650	75.95
WH2013	1	QT651	77.39
WH2013	1	QT652	71.73
WH2013	1	QT653	76.25
WH2013	1	QT654	76.13
WH2013	1	QT655	76.39
WH2013	1	QT656	76.06
WH2013	1	QT657	78.82
WH2013	1	QT658	77.37
WH2013	1	QT659	77.73
WH2013	1	QT660	74.99
WH2013	1	QT661	80.44
WH2013	1	QT662	76.11
WH2013	1	QT663	77.33
WH2013	1	QT664	81.22
WH2013	1	QT665	77.98
WH2013	1	QT666	70.88
WH2013	1	QT667	77.2
WH2013	1	QT668	81.21
WH2013	1	QT669	76.09
WH2013	1	QT670	79.04
WH2013	1	QT671	71.43
WH2013	1	QT672	#NULL!
WH2013	1	QT673	75.54
WH2013	1	QT674	75.66
WH2013	1	QT675	73.41
WH2013	1	QT676	76.33
WH2013	1	QT677	67.76
WH2013	1	QT678	82.36
WH2013	1	QT679	74.99
WH2013	1	QT1980	#NULL!
WH2013	1	QT1981	#NULL!
WH2013	2	QT487	75.39
WH2013	2	QT488	73.29
WH2013	2	QT489	78.37
WH2013	2	QT490	76.32
WH2013	2	QT491	78.81
WH2013	2	QT492	66.55
WH2013	2	QT493	81.2
WH2013	2	QT494	78.22
WH2013	2	QT495	81.64
WH2013	2	QT496	82.26
WH2013	2	QT497	78.81
WH2013	2	QT498	81.92
WH2013	2	QT499	78.84
WH2013	2	QT500	69.13
WH2013	2	QT501	80.63
WH2013	2	QT502	69.37
WH2013	2	QT503	74.76
WH2013	2	QT504	74.2
WH2013	2	QT505	76.93
WH2013	2	QT506	81.1
WH2013	2	QT507	77.8
WH2013	2	QT508	77.44
WH2013	2	QT509	78.32
WH2013	2	QT510	79.7
WH2013	2	QT511	81.27
WH2013	2	QT512	82.2
WH2013	2	QT513	75.98
WH2013	2	QT514	81.93
WH2013	2	QT515	74.57
WH2013	2	QT516	80
WH2013	2	QT517	79.05
WH2013	2	QT518	79.12
WH2013	2	QT519	80.01
WH2013	2	QT520	77.7
WH2013	2	QT521	76.71
WH2013	2	QT522	80.33
WH2013	2	QT523	70.47
WH2013	2	QT524	79.89
WH2013	2	QT525	78.75
WH2013	2	QT526	79.9
WH2013	2	QT527	78.77
WH2013	2	QT528	73.6
WH2013	2	QT529	81.46
WH2013	2	QT530	79.86
WH2013	2	QT531	80.24
WH2013	2	QT532	74.5
WH2013	2	QT533	77.24
WH2013	2	QT534	82.08
WH2013	2	QT535	75.87
WH2013	2	QT536	74.65
WH2013	2	QT537	76.06
WH2013	2	QT538	73.75
WH2013	2	QT539	77.88
WH2013	2	QT540	81.44
WH2013	2	QT541	80.71
WH2013	2	QT542	82.3
WH2013	2	QT543	82.57
WH2013	2	QT544	70.44
WH2013	2	QT545	79.41
WH2013	2	QT546	77.69
WH2013	2	QT547	82.53
WH2013	2	QT548	73.52
WH2013	2	QT549	74.42
WH2013	2	QT550	76.34
WH2013	2	QT551	82.29
WH2013	2	QT552	75.72
WH2013	2	QT553	72.93
WH2013	2	QT554	81.52
WH2013	2	QT555	77.94
WH2013	2	QT556	80.03
WH2013	2	QT557	78.97
WH2013	2	QT558	76.3
WH2013	2	QT559	72.08
WH2013	2	QT560	80.86
WH2013	2	QT561	72.91
WH2013	2	QT562	79.45
WH2013	2	QT563	69.55
WH2013	2	QT564	71.33
WH2013	2	QT565	79.49
WH2013	2	QT566	80.75
WH2013	2	QT567	79.15
WH2013	2	QT568	79.36
WH2013	2	QT569	77.79
WH2013	2	QT570	75.75
WH2013	2	QT571	81.23
WH2013	2	QT572	74.61
WH2013	2	QT573	72.78
WH2013	2	QT574	70.76
WH2013	2	QT575	80.64
WH2013	2	QT576	78.04
WH2013	2	QT577	72.67
WH2013	2	QT578	79.11
WH2013	2	QT579	76.74
WH2013	2	QT580	78.23
WH2013	2	QT581	80.33
WH2013	2	QT582	74.52
WH2013	2	QT583	81.37
WH2013	2	QT584	78.89
WH2013	2	QT585	79.66
WH2013	2	QT586	76.89
WH2013	2	QT587	80.46
WH2013	2	QT588	81.85
WH2013	2	QT589	81.31
WH2013	2	QT590	76.7
WH2013	2	QT591	77.3
WH2013	2	QT592	79.93
WH2013	2	QT593	80.32
WH2013	2	QT594	74.57
WH2013	2	QT595	76.94
WH2013	2	QT596	74.04
WH2013	2	QT597	68.79
WH2013	2	QT598	78.42
WH2013	2	QT599	77.72
WH2013	2	QT600	82.37
WH2013	2	QT601	71.6
WH2013	2	QT602	68.96
WH2013	2	QT603	74.74
WH2013	2	QT604	71.03
WH2013	2	QT605	77.31
WH2013	2	QT606	79.99
WH2013	2	QT607	76.56
WH2013	2	QT608	78.14
WH2013	2	QT609	78.5
WH2013	2	QT610	77.06
WH2013	2	QT611	#NULL!
WH2013	2	QT612	78.41
WH2013	2	QT613	76.57
WH2013	2	QT614	75.23
WH2013	2	QT615	77.34
WH2013	2	QT616	82.84
WH2013	2	QT617	79.48
WH2013	2	QT618	81.92
WH2013	2	QT619	84.16
WH2013	2	QT620	66.12
WH2013	2	QT621	76.87
WH2013	2	QT622	80.74
WH2013	2	QT623	79.55
WH2013	2	QT624	80.94
WH2013	2	QT625	78.52
WH2013	2	QT626	79.75
WH2013	2	QT627	77.05
WH2013	2	QT628	78.34
WH2013	2	QT629	82.38
WH2013	2	QT630	70.1
WH2013	2	QT631	72.95
WH2013	2	QT632	77.27
WH2013	2	QT633	79.08
WH2013	2	QT634	75.56
WH2013	2	QT635	78.17
WH2013	2	QT636	78.44
WH2013	2	QT637	77.09
WH2013	2	QT638	72.94
WH2013	2	QT639	75.39
WH2013	2	QT640	82.5
WH2013	2	QT641	82.96
WH2013	2	QT642	76.51
WH2013	2	QT643	67.35
WH2013	2	QT644	66.3
WH2013	2	QT645	80.36
WH2013	2	QT646	80.91
WH2013	2	QT647	78.46
WH2013	2	QT648	66.6
WH2013	2	QT649	76.76
WH2013	2	QT650	74.15
WH2013	2	QT651	75.9
WH2013	2	QT652	71.06
WH2013	2	QT653	74.32
WH2013	2	QT654	76.3
WH2013	2	QT655	75.34
WH2013	2	QT656	76.72
WH2013	2	QT657	79.42
WH2013	2	QT658	77.82
WH2013	2	QT659	77.76
WH2013	2	QT660	74.16
WH2013	2	QT661	80.29
WH2013	2	QT662	75.66
WH2013	2	QT663	77.81
WH2013	2	QT664	82.62
WH2013	2	QT665	78.12
WH2013	2	QT666	70.65
WH2013	2	QT667	76.76
WH2013	2	QT668	81.07
WH2013	2	QT669	74.65
WH2013	2	QT670	77.98
WH2013	2	QT671	70.88
WH2013	2	QT672	#NULL!
WH2013	2	QT673	75.99
WH2013	2	QT674	77.63
WH2013	2	QT675	74.01
WH2013	2	QT676	76.46
WH2013	2	QT677	68.59
WH2013	2	QT678	81.42
WH2013	2	QT679	75.27
WH2013	2	QT1980	#NULL!
WH2013	2	QT1981	#NULL!
WH2013	3	QT487	74.55
WH2013	3	QT488	70
WH2013	3	QT489	79.59
WH2013	3	QT490	74.56
WH2013	3	QT491	77.08
WH2013	3	QT492	64.12
WH2013	3	QT493	81.27
WH2013	3	QT494	75.33
WH2013	3	QT495	83.52
WH2013	3	QT496	78.87
WH2013	3	QT497	78.81
WH2013	3	QT498	79.77
WH2013	3	QT499	78.01
WH2013	3	QT500	66.38
WH2013	3	QT501	81.78
WH2013	3	QT502	69.73
WH2013	3	QT503	73.4
WH2013	3	QT504	72.17
WH2013	3	QT505	73.13
WH2013	3	QT506	81.04
WH2013	3	QT507	79.49
WH2013	3	QT508	79.89
WH2013	3	QT509	78.27
WH2013	3	QT510	77.73
WH2013	3	QT511	82.15
WH2013	3	QT512	79.62
WH2013	3	QT513	74.56
WH2013	3	QT514	78.13
WH2013	3	QT515	72.12
WH2013	3	QT516	81.23
WH2013	3	QT517	82.13
WH2013	3	QT518	78.05
WH2013	3	QT519	81.87
WH2013	3	QT520	75.4
WH2013	3	QT521	74.22
WH2013	3	QT522	78.75
WH2013	3	QT523	69.93
WH2013	3	QT524	76.14
WH2013	3	QT525	80.13
WH2013	3	QT526	79.26
WH2013	3	QT527	77.45
WH2013	3	QT528	73.24
WH2013	3	QT529	82.53
WH2013	3	QT530	79.42
WH2013	3	QT531	78.97
WH2013	3	QT532	75.98
WH2013	3	QT533	73.66
WH2013	3	QT534	81.53
WH2013	3	QT535	73.98
WH2013	3	QT536	74.83
WH2013	3	QT537	77.79
WH2013	3	QT538	73.13
WH2013	3	QT539	74.96
WH2013	3	QT540	79.54
WH2013	3	QT541	81.35
WH2013	3	QT542	80.17
WH2013	3	QT543	81.73
WH2013	3	QT544	70.66
WH2013	3	QT545	79.13
WH2013	3	QT546	79.23
WH2013	3	QT547	82.86
WH2013	3	QT548	71.24
WH2013	3	QT549	70.62
WH2013	3	QT550	78.53
WH2013	3	QT551	80.98
WH2013	3	QT552	76.21
WH2013	3	QT553	73.72
WH2013	3	QT554	78.72
WH2013	3	QT555	78.06
WH2013	3	QT556	77.58
WH2013	3	QT557	76.22
WH2013	3	QT558	72.96
WH2013	3	QT559	74.97
WH2013	3	QT560	80.88
WH2013	3	QT561	74.43
WH2013	3	QT562	78.95
WH2013	3	QT563	72.05
WH2013	3	QT564	72.18
WH2013	3	QT565	78.66
WH2013	3	QT566	78.77
WH2013	3	QT567	76.57
WH2013	3	QT568	78.49
WH2013	3	QT569	75.12
WH2013	3	QT570	75.98
WH2013	3	QT571	82.04
WH2013	3	QT572	74.81
WH2013	3	QT573	71.7
WH2013	3	QT574	69.83
WH2013	3	QT575	78.28
WH2013	3	QT576	76.13
WH2013	3	QT577	73.89
WH2013	3	QT578	76.44
WH2013	3	QT579	78.3
WH2013	3	QT580	76.33
WH2013	3	QT581	77.44
WH2013	3	QT582	74.3
WH2013	3	QT583	79.81
WH2013	3	QT584	75.59
WH2013	3	QT585	76.95
WH2013	3	QT586	77.37
WH2013	3	QT587	79.81
WH2013	3	QT588	83.59
WH2013	3	QT589	78.27
WH2013	3	QT590	77.27
WH2013	3	QT591	77.93
WH2013	3	QT592	78.46
WH2013	3	QT593	83.18
WH2013	3	QT594	72.94
WH2013	3	QT595	76.68
WH2013	3	QT596	71.38
WH2013	3	QT597	70.02
WH2013	3	QT598	78.54
WH2013	3	QT599	79.39
WH2013	3	QT600	79.15
WH2013	3	QT601	72.85
WH2013	3	QT602	68.85
WH2013	3	QT603	72.85
WH2013	3	QT604	69.98
WH2013	3	QT605	76.02
WH2013	3	QT606	81.02
WH2013	3	QT607	74.73
WH2013	3	QT608	76.93
WH2013	3	QT609	80.44
WH2013	3	QT610	77.51
WH2013	3	QT611	#NULL!
WH2013	3	QT612	80.1
WH2013	3	QT613	76.48
WH2013	3	QT614	77.48
WH2013	3	QT615	78.68
WH2013	3	QT616	82.74
WH2013	3	QT617	77.9
WH2013	3	QT618	78.28
WH2013	3	QT619	80.95
WH2013	3	QT620	67.1
WH2013	3	QT621	73.73
WH2013	3	QT622	81.2
WH2013	3	QT623	80.87
WH2013	3	QT624	76.72
WH2013	3	QT625	76.92
WH2013	3	QT626	76.44
WH2013	3	QT627	76.34
WH2013	3	QT628	75.07
WH2013	3	QT629	80.18
WH2013	3	QT630	69.66
WH2013	3	QT631	73.53
WH2013	3	QT632	75.34
WH2013	3	QT633	79.54
WH2013	3	QT634	74.73
WH2013	3	QT635	77.13
WH2013	3	QT636	74.99
WH2013	3	QT637	73.86
WH2013	3	QT638	71.99
WH2013	3	QT639	73.49
WH2013	3	QT640	82.42
WH2013	3	QT641	81.3
WH2013	3	QT642	78.22
WH2013	3	QT643	67.57
WH2013	3	QT644	63.86
WH2013	3	QT645	79.9
WH2013	3	QT646	78.52
WH2013	3	QT647	78.57
WH2013	3	QT648	67.64
WH2013	3	QT649	77.31
WH2013	3	QT650	73.36
WH2013	3	QT651	77.05
WH2013	3	QT652	73.12
WH2013	3	QT653	74.77
WH2013	3	QT654	77.08
WH2013	3	QT655	76.64
WH2013	3	QT656	75.76
WH2013	3	QT657	79.95
WH2013	3	QT658	76.72
WH2013	3	QT659	78.66
WH2013	3	QT660	72.1
WH2013	3	QT661	80.09
WH2013	3	QT662	74.13
WH2013	3	QT663	74.88
WH2013	3	QT664	81
WH2013	3	QT665	79.36
WH2013	3	QT666	70.24
WH2013	3	QT667	76.76
WH2013	3	QT668	81.8
WH2013	3	QT669	76.06
WH2013	3	QT670	76.86
WH2013	3	QT671	69.28
WH2013	3	QT672	#NULL!
WH2013	3	QT673	77.15
WH2013	3	QT674	75.28
WH2013	3	QT675	72.49
WH2013	3	QT676	77.64
WH2013	3	QT677	67.21
WH2013	3	QT678	79.84
WH2013	3	QT679	77.22
WH2013	3	QT1980	#NULL!
WH2013	3	QT1981	#NULL!
WH2014	1	QT487	80.37
WH2014	1	QT488	72.29
WH2014	1	QT489	#NULL!
WH2014	1	QT490	80.99
WH2014	1	QT491	78.53
WH2014	1	QT492	80.6
WH2014	1	QT493	82.23
WH2014	1	QT494	83.87
WH2014	1	QT495	82.75
WH2014	1	QT496	82.24
WH2014	1	QT497	81.29
WH2014	1	QT498	79.44
WH2014	1	QT499	78.79
WH2014	1	QT500	72.37
WH2014	1	QT501	80.14
WH2014	1	QT502	74.53
WH2014	1	QT503	76.25
WH2014	1	QT504	70.33
WH2014	1	QT505	74.83
WH2014	1	QT506	82.85
WH2014	1	QT507	80.56
WH2014	1	QT508	78.36
WH2014	1	QT509	80.45
WH2014	1	QT510	80.72
WH2014	1	QT511	83.36
WH2014	1	QT512	82.74
WH2014	1	QT513	#NULL!
WH2014	1	QT514	80.72
WH2014	1	QT515	78.45
WH2014	1	QT516	80.99
WH2014	1	QT517	79.11
WH2014	1	QT518	78.08
WH2014	1	QT519	84.83
WH2014	1	QT520	79.4
WH2014	1	QT521	74.95
WH2014	1	QT522	80.44
WH2014	1	QT523	68.95
WH2014	1	QT524	79.69
WH2014	1	QT525	80.8
WH2014	1	QT526	80.44
WH2014	1	QT527	75.05
WH2014	1	QT528	73.83
WH2014	1	QT529	84.44
WH2014	1	QT530	81.18
WH2014	1	QT531	72.98
WH2014	1	QT532	80.09
WH2014	1	QT533	77.64
WH2014	1	QT534	82.75
WH2014	1	QT535	70.42
WH2014	1	QT536	74.74
WH2014	1	QT537	76.61
WH2014	1	QT538	74.33
WH2014	1	QT539	75.86
WH2014	1	QT540	82.9
WH2014	1	QT541	82.28
WH2014	1	QT542	79.95
WH2014	1	QT543	81.78
WH2014	1	QT544	67.54
WH2014	1	QT545	78.02
WH2014	1	QT546	78.4
WH2014	1	QT547	81.6
WH2014	1	QT548	71.22
WH2014	1	QT549	71.36
WH2014	1	QT550	77.1
WH2014	1	QT551	79
WH2014	1	QT552	76.11
WH2014	1	QT553	75.94
WH2014	1	QT554	81.05
WH2014	1	QT555	79.38
WH2014	1	QT556	78.97
WH2014	1	QT557	76.19
WH2014	1	QT558	74.32
WH2014	1	QT559	80.88
WH2014	1	QT560	79.33
WH2014	1	QT561	78.49
WH2014	1	QT562	80.82
WH2014	1	QT563	71.91
WH2014	1	QT564	71.33
WH2014	1	QT565	80.08
WH2014	1	QT566	80.19
WH2014	1	QT567	80.59
WH2014	1	QT568	79.49
WH2014	1	QT569	78.66
WH2014	1	QT570	76.09
WH2014	1	QT571	83.11
WH2014	1	QT572	74.2
WH2014	1	QT573	73.96
WH2014	1	QT574	71.27
WH2014	1	QT575	78.04
WH2014	1	QT576	76.61
WH2014	1	QT577	73.18
WH2014	1	QT578	81.05
WH2014	1	QT579	79.37
WH2014	1	QT580	81.18
WH2014	1	QT581	77.27
WH2014	1	QT582	80.09
WH2014	1	QT583	80.5
WH2014	1	QT584	82.74
WH2014	1	QT585	75.41
WH2014	1	QT586	80.37
WH2014	1	QT587	78.83
WH2014	1	QT588	82.28
WH2014	1	QT589	82.75
WH2014	1	QT590	80.92
WH2014	1	QT591	80.01
WH2014	1	QT592	76.11
WH2014	1	QT593	81.94
WH2014	1	QT594	75.58
WH2014	1	QT595	75.51
WH2014	1	QT596	77.33
WH2014	1	QT597	73.39
WH2014	1	QT598	77.34
WH2014	1	QT599	79.91
WH2014	1	QT600	79.84
WH2014	1	QT601	76.69
WH2014	1	QT602	67.61
WH2014	1	QT603	72.62
WH2014	1	QT604	75.86
WH2014	1	QT605	77.76
WH2014	1	QT606	83.17
WH2014	1	QT607	74.78
WH2014	1	QT608	82.35
WH2014	1	QT609	79.73
WH2014	1	QT610	77.42
WH2014	1	QT611	84.55
WH2014	1	QT612	81.21
WH2014	1	QT613	77.89
WH2014	1	QT614	77.41
WH2014	1	QT615	80.14
WH2014	1	QT616	79.43
WH2014	1	QT617	80.89
WH2014	1	QT618	82.55
WH2014	1	QT619	84.87
WH2014	1	QT620	76.24
WH2014	1	QT621	78.13
WH2014	1	QT622	81.76
WH2014	1	QT623	80.5
WH2014	1	QT624	78.32
WH2014	1	QT625	79.23
WH2014	1	QT626	#NULL!
WH2014	1	QT627	71.66
WH2014	1	QT628	80.92
WH2014	1	QT629	76.86
WH2014	1	QT630	74.7
WH2014	1	QT631	70.29
WH2014	1	QT632	78.85
WH2014	1	QT633	80.37
WH2014	1	QT634	76.19
WH2014	1	QT635	79.88
WH2014	1	QT636	78.68
WH2014	1	QT637	75.48
WH2014	1	QT638	72.97
WH2014	1	QT639	75.57
WH2014	1	QT640	83.61
WH2014	1	QT641	84.22
WH2014	1	QT642	80.08
WH2014	1	QT643	71.27
WH2014	1	QT644	69.53
WH2014	1	QT645	81.27
WH2014	1	QT646	80.06
WH2014	1	QT647	81.31
WH2014	1	QT648	69.93
WH2014	1	QT649	82.61
WH2014	1	QT650	75.44
WH2014	1	QT651	77.48
WH2014	1	QT652	76.97
WH2014	1	QT653	78.97
WH2014	1	QT654	81.27
WH2014	1	QT655	79.52
WH2014	1	QT656	74.58
WH2014	1	QT657	80.2
WH2014	1	QT658	80.21
WH2014	1	QT659	81.26
WH2014	1	QT660	77.01
WH2014	1	QT661	80.05
WH2014	1	QT662	76.08
WH2014	1	QT663	73.68
WH2014	1	QT664	79.92
WH2014	1	QT665	79.12
WH2014	1	QT666	72.7
WH2014	1	QT667	79.68
WH2014	1	QT668	84.52
WH2014	1	QT669	77.49
WH2014	1	QT670	83.42
WH2014	1	QT671	73.49
WH2014	1	QT672	#NULL!
WH2014	1	QT673	80.28
WH2014	1	QT674	74.67
WH2014	1	QT675	75.27
WH2014	1	QT676	80.76
WH2014	1	QT677	75.63
WH2014	1	QT678	81.58
WH2014	1	QT679	78.06
WH2014	1	QT1980	81.37
WH2014	1	QT1981	76.01
WH2014	2	QT487	79.95
WH2014	2	QT488	72.36
WH2014	2	QT489	#NULL!
WH2014	2	QT490	81.96
WH2014	2	QT491	78.99
WH2014	2	QT492	82.82
WH2014	2	QT493	82.68
WH2014	2	QT494	82.58
WH2014	2	QT495	83.61
WH2014	2	QT496	81.34
WH2014	2	QT497	82.38
WH2014	2	QT498	79.64
WH2014	2	QT499	80.54
WH2014	2	QT500	70.93
WH2014	2	QT501	79.81
WH2014	2	QT502	73.6
WH2014	2	QT503	74.47
WH2014	2	QT504	70.55
WH2014	2	QT505	75.08
WH2014	2	QT506	83.22
WH2014	2	QT507	78.74
WH2014	2	QT508	79.49
WH2014	2	QT509	79.9
WH2014	2	QT510	79.93
WH2014	2	QT511	84.89
WH2014	2	QT512	81.13
WH2014	2	QT513	#NULL!
WH2014	2	QT514	80.73
WH2014	2	QT515	77.73
WH2014	2	QT516	81.36
WH2014	2	QT517	80.48
WH2014	2	QT518	78.93
WH2014	2	QT519	84.55
WH2014	2	QT520	76.94
WH2014	2	QT521	76.82
WH2014	2	QT522	80.01
WH2014	2	QT523	69.06
WH2014	2	QT524	78.25
WH2014	2	QT525	82.79
WH2014	2	QT526	79.53
WH2014	2	QT527	74.59
WH2014	2	QT528	76.01
WH2014	2	QT529	85.55
WH2014	2	QT530	81.33
WH2014	2	QT531	73.75
WH2014	2	QT532	80.54
WH2014	2	QT533	77.02
WH2014	2	QT534	83.64
WH2014	2	QT535	70.44
WH2014	2	QT536	74.66
WH2014	2	QT537	77.95
WH2014	2	QT538	74.61
WH2014	2	QT539	76.73
WH2014	2	QT540	80.88
WH2014	2	QT541	81.19
WH2014	2	QT542	80.56
WH2014	2	QT543	80.78
WH2014	2	QT544	65.79
WH2014	2	QT545	78.33
WH2014	2	QT546	78.32
WH2014	2	QT547	80.89
WH2014	2	QT548	71.17
WH2014	2	QT549	71.66
WH2014	2	QT550	76.36
WH2014	2	QT551	79.49
WH2014	2	QT552	77.05
WH2014	2	QT553	74.9
WH2014	2	QT554	79.87
WH2014	2	QT555	78.95
WH2014	2	QT556	78.28
WH2014	2	QT557	77.96
WH2014	2	QT558	73.09
WH2014	2	QT559	78.87
WH2014	2	QT560	80.8
WH2014	2	QT561	78.16
WH2014	2	QT562	80.32
WH2014	2	QT563	71.83
WH2014	2	QT564	72.03
WH2014	2	QT565	80.65
WH2014	2	QT566	80.84
WH2014	2	QT567	81.27
WH2014	2	QT568	81.17
WH2014	2	QT569	78.65
WH2014	2	QT570	75.86
WH2014	2	QT571	82.83
WH2014	2	QT572	73.18
WH2014	2	QT573	74.87
WH2014	2	QT574	70.96
WH2014	2	QT575	80.16
WH2014	2	QT576	75.48
WH2014	2	QT577	72.1
WH2014	2	QT578	79.29
WH2014	2	QT579	77.57
WH2014	2	QT580	80.38
WH2014	2	QT581	79.2
WH2014	2	QT582	79.23
WH2014	2	QT583	80.57
WH2014	2	QT584	80.8
WH2014	2	QT585	77.21
WH2014	2	QT586	78.27
WH2014	2	QT587	77.38
WH2014	2	QT588	82.8
WH2014	2	QT589	80.96
WH2014	2	QT590	80.55
WH2014	2	QT591	78.33
WH2014	2	QT592	75.85
WH2014	2	QT593	82.63
WH2014	2	QT594	75.41
WH2014	2	QT595	76.4
WH2014	2	QT596	75.89
WH2014	2	QT597	73.7
WH2014	2	QT598	78.39
WH2014	2	QT599	79.91
WH2014	2	QT600	79.64
WH2014	2	QT601	74.82
WH2014	2	QT602	67.85
WH2014	2	QT603	71.59
WH2014	2	QT604	76.94
WH2014	2	QT605	79.26
WH2014	2	QT606	84.03
WH2014	2	QT607	77.13
WH2014	2	QT608	82.24
WH2014	2	QT609	80.49
WH2014	2	QT610	76.8
WH2014	2	QT611	84.32
WH2014	2	QT612	80.8
WH2014	2	QT613	76.12
WH2014	2	QT614	76.81
WH2014	2	QT615	81.6
WH2014	2	QT616	81.62
WH2014	2	QT617	79.09
WH2014	2	QT618	81.39
WH2014	2	QT619	84
WH2014	2	QT620	76.96
WH2014	2	QT621	78.57
WH2014	2	QT622	80.36
WH2014	2	QT623	79.86
WH2014	2	QT624	78.35
WH2014	2	QT625	80.69
WH2014	2	QT626	#NULL!
WH2014	2	QT627	71.57
WH2014	2	QT628	81.77
WH2014	2	QT629	77.01
WH2014	2	QT630	74.83
WH2014	2	QT631	69.85
WH2014	2	QT632	76.79
WH2014	2	QT633	82.72
WH2014	2	QT634	76.31
WH2014	2	QT635	80.16
WH2014	2	QT636	78.51
WH2014	2	QT637	75.43
WH2014	2	QT638	75.19
WH2014	2	QT639	75.3
WH2014	2	QT640	86.21
WH2014	2	QT641	83.73
WH2014	2	QT642	79.05
WH2014	2	QT643	69.59
WH2014	2	QT644	69.21
WH2014	2	QT645	82.06
WH2014	2	QT646	82.18
WH2014	2	QT647	80.12
WH2014	2	QT648	69.95
WH2014	2	QT649	80.33
WH2014	2	QT650	76.03
WH2014	2	QT651	79.13
WH2014	2	QT652	79.16
WH2014	2	QT653	78.28
WH2014	2	QT654	79.62
WH2014	2	QT655	78.31
WH2014	2	QT656	75.47
WH2014	2	QT657	79.38
WH2014	2	QT658	80.95
WH2014	2	QT659	81.21
WH2014	2	QT660	76.85
WH2014	2	QT661	81.91
WH2014	2	QT662	74.75
WH2014	2	QT663	75.87
WH2014	2	QT664	82.09
WH2014	2	QT665	79.84
WH2014	2	QT666	73.4
WH2014	2	QT667	79.78
WH2014	2	QT668	83.04
WH2014	2	QT669	77.51
WH2014	2	QT670	83.32
WH2014	2	QT671	72.53
WH2014	2	QT672	#NULL!
WH2014	2	QT673	80.72
WH2014	2	QT674	73.93
WH2014	2	QT675	77.16
WH2014	2	QT676	81.47
WH2014	2	QT677	73.61
WH2014	2	QT678	82.04
WH2014	2	QT679	79.7
WH2014	2	QT1980	79.2
WH2014	2	QT1981	78.01
WH2014	3	QT487	80.5
WH2014	3	QT488	73.45
WH2014	3	QT489	#NULL!
WH2014	3	QT490	78.16
WH2014	3	QT491	75.15
WH2014	3	QT492	81.04
WH2014	3	QT493	81.48
WH2014	3	QT494	80.35
WH2014	3	QT495	84.01
WH2014	3	QT496	80.22
WH2014	3	QT497	82.9
WH2014	3	QT498	82.14
WH2014	3	QT499	77.71
WH2014	3	QT500	70.9
WH2014	3	QT501	78.83
WH2014	3	QT502	72.14
WH2014	3	QT503	73.72
WH2014	3	QT504	67.5
WH2014	3	QT505	76.69
WH2014	3	QT506	78.89
WH2014	3	QT507	80.52
WH2014	3	QT508	79.82
WH2014	3	QT509	82.62
WH2014	3	QT510	79.93
WH2014	3	QT511	82.92
WH2014	3	QT512	82.52
WH2014	3	QT513	#NULL!
WH2014	3	QT514	84.07
WH2014	3	QT515	76.55
WH2014	3	QT516	80.12
WH2014	3	QT517	77.43
WH2014	3	QT518	80.85
WH2014	3	QT519	81.58
WH2014	3	QT520	77.89
WH2014	3	QT521	74.39
WH2014	3	QT522	82.98
WH2014	3	QT523	69.24
WH2014	3	QT524	78.2
WH2014	3	QT525	80.04
WH2014	3	QT526	77.06
WH2014	3	QT527	76.85
WH2014	3	QT528	74.46
WH2014	3	QT529	83.08
WH2014	3	QT530	83.85
WH2014	3	QT531	73.39
WH2014	3	QT532	76.63
WH2014	3	QT533	74.14
WH2014	3	QT534	80.74
WH2014	3	QT535	69.25
WH2014	3	QT536	74.5
WH2014	3	QT537	75.53
WH2014	3	QT538	72.54
WH2014	3	QT539	75.86
WH2014	3	QT540	80.95
WH2014	3	QT541	81.77
WH2014	3	QT542	77.76
WH2014	3	QT543	82.71
WH2014	3	QT544	66.89
WH2014	3	QT545	79.44
WH2014	3	QT546	74.01
WH2014	3	QT547	82.08
WH2014	3	QT548	72.49
WH2014	3	QT549	72.56
WH2014	3	QT550	74.02
WH2014	3	QT551	80.52
WH2014	3	QT552	75.22
WH2014	3	QT553	73.37
WH2014	3	QT554	82.12
WH2014	3	QT555	75.31
WH2014	3	QT556	78.8
WH2014	3	QT557	76.67
WH2014	3	QT558	74.85
WH2014	3	QT559	78.61
WH2014	3	QT560	78.39
WH2014	3	QT561	75.41
WH2014	3	QT562	81.67
WH2014	3	QT563	68.73
WH2014	3	QT564	73.02
WH2014	3	QT565	81.8
WH2014	3	QT566	81.63
WH2014	3	QT567	77.52
WH2014	3	QT568	81.48
WH2014	3	QT569	77.7
WH2014	3	QT570	77.85
WH2014	3	QT571	82.46
WH2014	3	QT572	73.88
WH2014	3	QT573	71.94
WH2014	3	QT574	69.98
WH2014	3	QT575	79.46
WH2014	3	QT576	74.23
WH2014	3	QT577	73.34
WH2014	3	QT578	79.11
WH2014	3	QT579	77.76
WH2014	3	QT580	81.44
WH2014	3	QT581	76.75
WH2014	3	QT582	78.45
WH2014	3	QT583	77.74
WH2014	3	QT584	79.88
WH2014	3	QT585	75.78
WH2014	3	QT586	78.68
WH2014	3	QT587	79.08
WH2014	3	QT588	83.36
WH2014	3	QT589	82.22
WH2014	3	QT590	76.8
WH2014	3	QT591	79.98
WH2014	3	QT592	77.1
WH2014	3	QT593	82.57
WH2014	3	QT594	74.32
WH2014	3	QT595	77.7
WH2014	3	QT596	75.81
WH2014	3	QT597	72.43
WH2014	3	QT598	76.81
WH2014	3	QT599	78.19
WH2014	3	QT600	80.94
WH2014	3	QT601	75.96
WH2014	3	QT602	65.03
WH2014	3	QT603	73.41
WH2014	3	QT604	73.68
WH2014	3	QT605	79.53
WH2014	3	QT606	82.09
WH2014	3	QT607	75.64
WH2014	3	QT608	77.72
WH2014	3	QT609	80.86
WH2014	3	QT610	76.52
WH2014	3	QT611	81.22
WH2014	3	QT612	83.5
WH2014	3	QT613	76.94
WH2014	3	QT614	75.59
WH2014	3	QT615	79.88
WH2014	3	QT616	79.43
WH2014	3	QT617	78.74
WH2014	3	QT618	80.7
WH2014	3	QT619	81.54
WH2014	3	QT620	76.55
WH2014	3	QT621	80.49
WH2014	3	QT622	81.99
WH2014	3	QT623	80.13
WH2014	3	QT624	78.1
WH2014	3	QT625	77.64
WH2014	3	QT626	#NULL!
WH2014	3	QT627	68.5
WH2014	3	QT628	78.43
WH2014	3	QT629	79.48
WH2014	3	QT630	76.23
WH2014	3	QT631	69.96
WH2014	3	QT632	76.32
WH2014	3	QT633	80.94
WH2014	3	QT634	78.04
WH2014	3	QT635	80.11
WH2014	3	QT636	75.69
WH2014	3	QT637	76.76
WH2014	3	QT638	73.23
WH2014	3	QT639	75.42
WH2014	3	QT640	84.57
WH2014	3	QT641	80.84
WH2014	3	QT642	76.52
WH2014	3	QT643	70.25
WH2014	3	QT644	72.06
WH2014	3	QT645	81.02
WH2014	3	QT646	80.21
WH2014	3	QT647	81.92
WH2014	3	QT648	70.33
WH2014	3	QT649	80.26
WH2014	3	QT650	72.57
WH2014	3	QT651	78.08
WH2014	3	QT652	78.16
WH2014	3	QT653	75.78
WH2014	3	QT654	79.3
WH2014	3	QT655	79.31
WH2014	3	QT656	75.39
WH2014	3	QT657	80.41
WH2014	3	QT658	80.99
WH2014	3	QT659	77.1
WH2014	3	QT660	79.56
WH2014	3	QT661	79.68
WH2014	3	QT662	75.75
WH2014	3	QT663	73.98
WH2014	3	QT664	80.39
WH2014	3	QT665	76.74
WH2014	3	QT666	74.72
WH2014	3	QT667	77.69
WH2014	3	QT668	84.72
WH2014	3	QT669	79.79
WH2014	3	QT670	80.15
WH2014	3	QT671	73.4
WH2014	3	QT672	#NULL!
WH2014	3	QT673	76.98
WH2014	3	QT674	76.59
WH2014	3	QT675	75.13
WH2014	3	QT676	80.24
WH2014	3	QT677	73.54
WH2014	3	QT678	83.4
WH2014	3	QT679	79.39
WH2014	3	QT1980	78.85
WH2014	3	QT1981	76.41
WH2015	1	QT487	78.44
WH2015	1	QT488	75.74
WH2015	1	QT489	79.93
WH2015	1	QT490	78.86
WH2015	1	QT491	76.88
WH2015	1	QT492	81.75
WH2015	1	QT493	80.71
WH2015	1	QT494	78.59
WH2015	1	QT495	82.83
WH2015	1	QT496	81.45
WH2015	1	QT497	81.7
WH2015	1	QT498	79.93
WH2015	1	QT499	77.73
WH2015	1	QT500	73.33
WH2015	1	QT501	79.11
WH2015	1	QT502	73.28
WH2015	1	QT503	75.37
WH2015	1	QT504	72.47
WH2015	1	QT505	74.97
WH2015	1	QT506	80.69
WH2015	1	QT507	80.77
WH2015	1	QT508	78.34
WH2015	1	QT509	83.35
WH2015	1	QT510	81.24
WH2015	1	QT511	81.23
WH2015	1	QT512	82.22
WH2015	1	QT513	75.46
WH2015	1	QT514	#NULL!
WH2015	1	QT515	77.24
WH2015	1	QT516	82.47
WH2015	1	QT517	80.59
WH2015	1	QT518	81.13
WH2015	1	QT519	80.05
WH2015	1	QT520	78.71
WH2015	1	QT521	#NULL!
WH2015	1	QT522	79.51
WH2015	1	QT523	70.9
WH2015	1	QT524	80.47
WH2015	1	QT525	81.56
WH2015	1	QT526	81.4
WH2015	1	QT527	79.07
WH2015	1	QT528	73.48
WH2015	1	QT529	82.79
WH2015	1	QT530	81.16
WH2015	1	QT531	77.93
WH2015	1	QT532	79.03
WH2015	1	QT533	75.74
WH2015	1	QT534	79.91
WH2015	1	QT535	70.46
WH2015	1	QT536	78.12
WH2015	1	QT537	76.9
WH2015	1	QT538	75.57
WH2015	1	QT539	76.58
WH2015	1	QT540	81.16
WH2015	1	QT541	81.47
WH2015	1	QT542	81.11
WH2015	1	QT543	83.25
WH2015	1	QT544	73.39
WH2015	1	QT545	79.69
WH2015	1	QT546	78.57
WH2015	1	QT547	80.99
WH2015	1	QT548	74.12
WH2015	1	QT549	76.3
WH2015	1	QT550	79.65
WH2015	1	QT551	81.9
WH2015	1	QT552	78.44
WH2015	1	QT553	76.86
WH2015	1	QT554	79.57
WH2015	1	QT555	77.26
WH2015	1	QT556	79.85
WH2015	1	QT557	76.9
WH2015	1	QT558	77.04
WH2015	1	QT559	78.35
WH2015	1	QT560	79.54
WH2015	1	QT561	79.72
WH2015	1	QT562	81.46
WH2015	1	QT563	77.21
WH2015	1	QT564	76.23
WH2015	1	QT565	79.9
WH2015	1	QT566	80.08
WH2015	1	QT567	78.86
WH2015	1	QT568	80.32
WH2015	1	QT569	79
WH2015	1	QT570	76.46
WH2015	1	QT571	85.33
WH2015	1	QT572	73.24
WH2015	1	QT573	75.15
WH2015	1	QT574	72.82
WH2015	1	QT575	79.72
WH2015	1	QT576	76.27
WH2015	1	QT577	74.75
WH2015	1	QT578	79.91
WH2015	1	QT579	82.54
WH2015	1	QT580	80.46
WH2015	1	QT581	79.54
WH2015	1	QT582	79.16
WH2015	1	QT583	81.33
WH2015	1	QT584	79.91
WH2015	1	QT585	78.52
WH2015	1	QT586	81.48
WH2015	1	QT587	78.06
WH2015	1	QT588	#NULL!
WH2015	1	QT589	83.33
WH2015	1	QT590	76.83
WH2015	1	QT591	80.44
WH2015	1	QT592	79.13
WH2015	1	QT593	81.22
WH2015	1	QT594	76.47
WH2015	1	QT595	77.42
WH2015	1	QT596	76.89
WH2015	1	QT597	75.4
WH2015	1	QT598	78.31
WH2015	1	QT599	77.33
WH2015	1	QT600	80.24
WH2015	1	QT601	76.44
WH2015	1	QT602	68.14
WH2015	1	QT603	73.95
WH2015	1	QT604	75.15
WH2015	1	QT605	80.53
WH2015	1	QT606	80.47
WH2015	1	QT607	77.74
WH2015	1	QT608	79.46
WH2015	1	QT609	81.75
WH2015	1	QT610	76.58
WH2015	1	QT611	83.13
WH2015	1	QT612	81.96
WH2015	1	QT613	78.9
WH2015	1	QT614	75.04
WH2015	1	QT615	77.68
WH2015	1	QT616	80.47
WH2015	1	QT617	79.99
WH2015	1	QT618	80.3
WH2015	1	QT619	82.42
WH2015	1	QT620	75.77
WH2015	1	QT621	78.84
WH2015	1	QT622	82.28
WH2015	1	QT623	81.17
WH2015	1	QT624	77.79
WH2015	1	QT625	80.71
WH2015	1	QT626	79.63
WH2015	1	QT627	77.79
WH2015	1	QT628	76.06
WH2015	1	QT629	78.84
WH2015	1	QT630	76.46
WH2015	1	QT631	69.7
WH2015	1	QT632	78.1
WH2015	1	QT633	81.1
WH2015	1	QT634	75.34
WH2015	1	QT635	80.7
WH2015	1	QT636	78.11
WH2015	1	QT637	78.67
WH2015	1	QT638	73.38
WH2015	1	QT639	75.53
WH2015	1	QT640	82.45
WH2015	1	QT641	81.32
WH2015	1	QT642	77.33
WH2015	1	QT643	69.44
WH2015	1	QT644	68.76
WH2015	1	QT645	81.31
WH2015	1	QT646	79.51
WH2015	1	QT647	78.67
WH2015	1	QT648	71.77
WH2015	1	QT649	78.89
WH2015	1	QT650	76.51
WH2015	1	QT651	77.34
WH2015	1	QT652	78.95
WH2015	1	QT653	77.03
WH2015	1	QT654	77.87
WH2015	1	QT655	79.98
WH2015	1	QT656	76.51
WH2015	1	QT657	81.49
WH2015	1	QT658	77.44
WH2015	1	QT659	78.14
WH2015	1	QT660	76.75
WH2015	1	QT661	80.67
WH2015	1	QT662	72.44
WH2015	1	QT663	74.54
WH2015	1	QT664	82.18
WH2015	1	QT665	79.22
WH2015	1	QT666	70.41
WH2015	1	QT667	77.54
WH2015	1	QT668	82.9
WH2015	1	QT669	79.93
WH2015	1	QT670	80.39
WH2015	1	QT671	72.09
WH2015	1	QT672	#NULL!
WH2015	1	QT673	78.18
WH2015	1	QT674	73.9
WH2015	1	QT675	75.57
WH2015	1	QT676	80.31
WH2015	1	QT677	73.04
WH2015	1	QT678	83.03
WH2015	1	QT679	78.4
WH2015	1	QT1980	78.14
WH2015	1	QT1981	76.98
WH2015	2	QT487	78.93
WH2015	2	QT488	74.55
WH2015	2	QT489	80.84
WH2015	2	QT490	77.9
WH2015	2	QT491	76.08
WH2015	2	QT492	80.41
WH2015	2	QT493	82.24
WH2015	2	QT494	79.67
WH2015	2	QT495	82.11
WH2015	2	QT496	82.92
WH2015	2	QT497	79.53
WH2015	2	QT498	78.02
WH2015	2	QT499	77.99
WH2015	2	QT500	73.64
WH2015	2	QT501	79.22
WH2015	2	QT502	73.75
WH2015	2	QT503	73.85
WH2015	2	QT504	73.43
WH2015	2	QT505	74.93
WH2015	2	QT506	81.96
WH2015	2	QT507	81.12
WH2015	2	QT508	78.62
WH2015	2	QT509	83.21
WH2015	2	QT510	79.1
WH2015	2	QT511	81.69
WH2015	2	QT512	81.9
WH2015	2	QT513	76.38
WH2015	2	QT514	#NULL!
WH2015	2	QT515	77.45
WH2015	2	QT516	82.76
WH2015	2	QT517	81.8
WH2015	2	QT518	82.72
WH2015	2	QT519	81.11
WH2015	2	QT520	79.02
WH2015	2	QT521	#NULL!
WH2015	2	QT522	81.54
WH2015	2	QT523	72.56
WH2015	2	QT524	79.87
WH2015	2	QT525	80.41
WH2015	2	QT526	79.66
WH2015	2	QT527	79.32
WH2015	2	QT528	72.54
WH2015	2	QT529	83.51
WH2015	2	QT530	80.71
WH2015	2	QT531	79.45
WH2015	2	QT532	77.79
WH2015	2	QT533	76.31
WH2015	2	QT534	79.92
WH2015	2	QT535	71.14
WH2015	2	QT536	76.26
WH2015	2	QT537	75.95
WH2015	2	QT538	73.68
WH2015	2	QT539	75.26
WH2015	2	QT540	82.13
WH2015	2	QT541	82.78
WH2015	2	QT542	80.69
WH2015	2	QT543	82.27
WH2015	2	QT544	74.02
WH2015	2	QT545	79.8
WH2015	2	QT546	79.18
WH2015	2	QT547	81.07
WH2015	2	QT548	73.08
WH2015	2	QT549	75.04
WH2015	2	QT550	79.04
WH2015	2	QT551	84.29
WH2015	2	QT552	77.81
WH2015	2	QT553	77.25
WH2015	2	QT554	80.04
WH2015	2	QT555	77.27
WH2015	2	QT556	81.87
WH2015	2	QT557	77.87
WH2015	2	QT558	78.95
WH2015	2	QT559	79.86
WH2015	2	QT560	81.28
WH2015	2	QT561	79.01
WH2015	2	QT562	81.32
WH2015	2	QT563	77.28
WH2015	2	QT564	76.33
WH2015	2	QT565	79.85
WH2015	2	QT566	81.17
WH2015	2	QT567	81.36
WH2015	2	QT568	80.95
WH2015	2	QT569	78.57
WH2015	2	QT570	77.16
WH2015	2	QT571	83.14
WH2015	2	QT572	74.66
WH2015	2	QT573	73.84
WH2015	2	QT574	73.82
WH2015	2	QT575	79.59
WH2015	2	QT576	77
WH2015	2	QT577	74.78
WH2015	2	QT578	79.55
WH2015	2	QT579	80.88
WH2015	2	QT580	81.39
WH2015	2	QT581	77.85
WH2015	2	QT582	78.98
WH2015	2	QT583	81.27
WH2015	2	QT584	80.86
WH2015	2	QT585	79.28
WH2015	2	QT586	80.84
WH2015	2	QT587	77.48
WH2015	2	QT588	#NULL!
WH2015	2	QT589	82.27
WH2015	2	QT590	77.93
WH2015	2	QT591	79.75
WH2015	2	QT592	79.42
WH2015	2	QT593	82.01
WH2015	2	QT594	78.04
WH2015	2	QT595	79.19
WH2015	2	QT596	77.78
WH2015	2	QT597	74.76
WH2015	2	QT598	78
WH2015	2	QT599	78.59
WH2015	2	QT600	80.26
WH2015	2	QT601	75.67
WH2015	2	QT602	68.65
WH2015	2	QT603	76.03
WH2015	2	QT604	75.11
WH2015	2	QT605	79.16
WH2015	2	QT606	81.61
WH2015	2	QT607	75.65
WH2015	2	QT608	79.41
WH2015	2	QT609	79.5
WH2015	2	QT610	77.73
WH2015	2	QT611	81.57
WH2015	2	QT612	82.18
WH2015	2	QT613	77.05
WH2015	2	QT614	74.97
WH2015	2	QT615	77.9
WH2015	2	QT616	82.37
WH2015	2	QT617	81.31
WH2015	2	QT618	81.13
WH2015	2	QT619	84.1
WH2015	2	QT620	76.67
WH2015	2	QT621	77.79
WH2015	2	QT622	81.65
WH2015	2	QT623	79.39
WH2015	2	QT624	78.5
WH2015	2	QT625	78.38
WH2015	2	QT626	78.18
WH2015	2	QT627	77.97
WH2015	2	QT628	75.36
WH2015	2	QT629	77.93
WH2015	2	QT630	76.1
WH2015	2	QT631	69.16
WH2015	2	QT632	78.63
WH2015	2	QT633	80.2
WH2015	2	QT634	75.11
WH2015	2	QT635	80.39
WH2015	2	QT636	77.29
WH2015	2	QT637	77.76
WH2015	2	QT638	74.41
WH2015	2	QT639	74.94
WH2015	2	QT640	83.29
WH2015	2	QT641	83.88
WH2015	2	QT642	79.99
WH2015	2	QT643	69.04
WH2015	2	QT644	68.39
WH2015	2	QT645	82.72
WH2015	2	QT646	79.98
WH2015	2	QT647	80.77
WH2015	2	QT648	73.8
WH2015	2	QT649	79.11
WH2015	2	QT650	74.15
WH2015	2	QT651	77.47
WH2015	2	QT652	76.79
WH2015	2	QT653	77.99
WH2015	2	QT654	78.67
WH2015	2	QT655	78.11
WH2015	2	QT656	75.6
WH2015	2	QT657	79.58
WH2015	2	QT658	78.3
WH2015	2	QT659	78.29
WH2015	2	QT660	76.51
WH2015	2	QT661	83.45
WH2015	2	QT662	73.06
WH2015	2	QT663	73.67
WH2015	2	QT664	80.24
WH2015	2	QT665	79.98
WH2015	2	QT666	72.34
WH2015	2	QT667	79.73
WH2015	2	QT668	83.34
WH2015	2	QT669	78.5
WH2015	2	QT670	80.78
WH2015	2	QT671	72.13
WH2015	2	QT672	#NULL!
WH2015	2	QT673	76.94
WH2015	2	QT674	74.48
WH2015	2	QT675	74.21
WH2015	2	QT676	78.88
WH2015	2	QT677	73.76
WH2015	2	QT678	81.53
WH2015	2	QT679	78.74
WH2015	2	QT1980	78.25
WH2015	2	QT1981	77.35
WH2015	3	QT487	79.51
WH2015	3	QT488	73.83
WH2015	3	QT489	78.27
WH2015	3	QT490	76.54
WH2015	3	QT491	78.55
WH2015	3	QT492	79.19
WH2015	3	QT493	79.92
WH2015	3	QT494	78.83
WH2015	3	QT495	81.3
WH2015	3	QT496	79.71
WH2015	3	QT497	80.38
WH2015	3	QT498	79.7
WH2015	3	QT499	78.81
WH2015	3	QT500	74.66
WH2015	3	QT501	79.19
WH2015	3	QT502	73.01
WH2015	3	QT503	74
WH2015	3	QT504	74.35
WH2015	3	QT505	76.09
WH2015	3	QT506	81.54
WH2015	3	QT507	78.67
WH2015	3	QT508	77.58
WH2015	3	QT509	78.63
WH2015	3	QT510	79.59
WH2015	3	QT511	82.95
WH2015	3	QT512	82.96
WH2015	3	QT513	77.58
WH2015	3	QT514	#NULL!
WH2015	3	QT515	78.07
WH2015	3	QT516	80.15
WH2015	3	QT517	79.02
WH2015	3	QT518	80.26
WH2015	3	QT519	79.89
WH2015	3	QT520	77.79
WH2015	3	QT521	#NULL!
WH2015	3	QT522	79.98
WH2015	3	QT523	70.37
WH2015	3	QT524	77.94
WH2015	3	QT525	81.51
WH2015	3	QT526	80.69
WH2015	3	QT527	79.12
WH2015	3	QT528	74.3
WH2015	3	QT529	83.03
WH2015	3	QT530	81.79
WH2015	3	QT531	78.64
WH2015	3	QT532	77.03
WH2015	3	QT533	78.25
WH2015	3	QT534	80.56
WH2015	3	QT535	71.59
WH2015	3	QT536	77.54
WH2015	3	QT537	78.09
WH2015	3	QT538	75.06
WH2015	3	QT539	76.97
WH2015	3	QT540	82.13
WH2015	3	QT541	80.11
WH2015	3	QT542	78.38
WH2015	3	QT543	81.39
WH2015	3	QT544	71.64
WH2015	3	QT545	77.98
WH2015	3	QT546	75.83
WH2015	3	QT547	82.2
WH2015	3	QT548	73.69
WH2015	3	QT549	73.35
WH2015	3	QT550	79.92
WH2015	3	QT551	81.8
WH2015	3	QT552	75.01
WH2015	3	QT553	73.92
WH2015	3	QT554	82.76
WH2015	3	QT555	79.97
WH2015	3	QT556	80.8
WH2015	3	QT557	79.34
WH2015	3	QT558	78.12
WH2015	3	QT559	79.09
WH2015	3	QT560	79.07
WH2015	3	QT561	78.32
WH2015	3	QT562	80.04
WH2015	3	QT563	73.25
WH2015	3	QT564	72.58
WH2015	3	QT565	78.8
WH2015	3	QT566	79.38
WH2015	3	QT567	79.22
WH2015	3	QT568	80.78
WH2015	3	QT569	79.51
WH2015	3	QT570	76.63
WH2015	3	QT571	82.68
WH2015	3	QT572	72.18
WH2015	3	QT573	74.79
WH2015	3	QT574	72.4
WH2015	3	QT575	81.26
WH2015	3	QT576	76.61
WH2015	3	QT577	76.55
WH2015	3	QT578	76.22
WH2015	3	QT579	79.57
WH2015	3	QT580	80.72
WH2015	3	QT581	79.38
WH2015	3	QT582	77.6
WH2015	3	QT583	78.78
WH2015	3	QT584	79.74
WH2015	3	QT585	77.96
WH2015	3	QT586	78.17
WH2015	3	QT587	78.67
WH2015	3	QT588	#NULL!
WH2015	3	QT589	80.53
WH2015	3	QT590	79.16
WH2015	3	QT591	78.28
WH2015	3	QT592	76.14
WH2015	3	QT593	81.26
WH2015	3	QT594	76.58
WH2015	3	QT595	78.7
WH2015	3	QT596	78.48
WH2015	3	QT597	73.86
WH2015	3	QT598	79.79
WH2015	3	QT599	77.49
WH2015	3	QT600	81.7
WH2015	3	QT601	77.3
WH2015	3	QT602	69.95
WH2015	3	QT603	74.38
WH2015	3	QT604	77.71
WH2015	3	QT605	78.91
WH2015	3	QT606	79.73
WH2015	3	QT607	76.11
WH2015	3	QT608	81.83
WH2015	3	QT609	79.61
WH2015	3	QT610	75.5
WH2015	3	QT611	80.43
WH2015	3	QT612	78.48
WH2015	3	QT613	77.25
WH2015	3	QT614	75.66
WH2015	3	QT615	80.84
WH2015	3	QT616	81.81
WH2015	3	QT617	78.59
WH2015	3	QT618	81.43
WH2015	3	QT619	84.03
WH2015	3	QT620	74.23
WH2015	3	QT621	75.93
WH2015	3	QT622	78.78
WH2015	3	QT623	80.84
WH2015	3	QT624	78
WH2015	3	QT625	78.39
WH2015	3	QT626	79.35
WH2015	3	QT627	74.47
WH2015	3	QT628	76.39
WH2015	3	QT629	80.51
WH2015	3	QT630	72.55
WH2015	3	QT631	69.65
WH2015	3	QT632	76.26
WH2015	3	QT633	80.03
WH2015	3	QT634	77.84
WH2015	3	QT635	78.87
WH2015	3	QT636	77.37
WH2015	3	QT637	78.22
WH2015	3	QT638	75.02
WH2015	3	QT639	72.99
WH2015	3	QT640	83.9
WH2015	3	QT641	81.97
WH2015	3	QT642	77.97
WH2015	3	QT643	68.74
WH2015	3	QT644	67.67
WH2015	3	QT645	82.72
WH2015	3	QT646	81.53
WH2015	3	QT647	78.98
WH2015	3	QT648	72.05
WH2015	3	QT649	78.48
WH2015	3	QT650	75.2
WH2015	3	QT651	73.96
WH2015	3	QT652	77.22
WH2015	3	QT653	75.93
WH2015	3	QT654	78.59
WH2015	3	QT655	77.6
WH2015	3	QT656	75.57
WH2015	3	QT657	79.53
WH2015	3	QT658	79.89
WH2015	3	QT659	76.23
WH2015	3	QT660	74.23
WH2015	3	QT661	81.45
WH2015	3	QT662	74.42
WH2015	3	QT663	74.84
WH2015	3	QT664	80.61
WH2015	3	QT665	78.4
WH2015	3	QT666	70.14
WH2015	3	QT667	77.72
WH2015	3	QT668	80.31
WH2015	3	QT669	78.37
WH2015	3	QT670	81.45
WH2015	3	QT671	72.11
WH2015	3	QT672	#NULL!
WH2015	3	QT673	76.68
WH2015	3	QT674	75.83
WH2015	3	QT675	73.24
WH2015	3	QT676	80.39
WH2015	3	QT677	75.12
WH2015	3	QT678	80.98
WH2015	3	QT679	77.26
WH2015	3	QT1980	79.78
WH2015	3	QT1981	78.86
WH2016	1	QT487	78.51
WH2016	1	QT488	74.37
WH2016	1	QT489	81.28
WH2016	1	QT490	78.35
WH2016	1	QT491	78.68
WH2016	1	QT492	80.9
WH2016	1	QT493	80.77
WH2016	1	QT494	79.08
WH2016	1	QT495	82.05
WH2016	1	QT496	83.07
WH2016	1	QT497	77.82
WH2016	1	QT498	80.92
WH2016	1	QT499	79.02
WH2016	1	QT500	69.51
WH2016	1	QT501	80.1
WH2016	1	QT502	72.94
WH2016	1	QT503	74.75
WH2016	1	QT504	74.13
WH2016	1	QT505	74.67
WH2016	1	QT506	84.55
WH2016	1	QT507	81.45
WH2016	1	QT508	76.98
WH2016	1	QT509	80.51
WH2016	1	QT510	78.54
WH2016	1	QT511	82.1
WH2016	1	QT512	82.06
WH2016	1	QT513	76.89
WH2016	1	QT514	83.01
WH2016	1	QT515	76.94
WH2016	1	QT516	82.1
WH2016	1	QT517	79.4
WH2016	1	QT518	80.4
WH2016	1	QT519	78.78
WH2016	1	QT520	77.73
WH2016	1	QT521	80.6
WH2016	1	QT522	77.78
WH2016	1	QT523	71.26
WH2016	1	QT524	80.58
WH2016	1	QT525	80.76
WH2016	1	QT526	78.85
WH2016	1	QT527	79.33
WH2016	1	QT528	73.86
WH2016	1	QT529	81.83
WH2016	1	QT530	80.53
WH2016	1	QT531	77.04
WH2016	1	QT532	78.38
WH2016	1	QT533	77.23
WH2016	1	QT534	80.84
WH2016	1	QT535	71.38
WH2016	1	QT536	78.88
WH2016	1	QT537	77.22
WH2016	1	QT538	76.68
WH2016	1	QT539	78.6
WH2016	1	QT540	81.26
WH2016	1	QT541	82.24
WH2016	1	QT542	82.22
WH2016	1	QT543	83.27
WH2016	1	QT544	74.31
WH2016	1	QT545	80.61
WH2016	1	QT546	76.41
WH2016	1	QT547	80.76
WH2016	1	QT548	75.01
WH2016	1	QT549	73.18
WH2016	1	QT550	81.73
WH2016	1	QT551	81.73
WH2016	1	QT552	78.3
WH2016	1	QT553	76.3
WH2016	1	QT554	82.21
WH2016	1	QT555	78.58
WH2016	1	QT556	81.86
WH2016	1	QT557	79.14
WH2016	1	QT558	78.69
WH2016	1	QT559	80.98
WH2016	1	QT560	79.19
WH2016	1	QT561	78.37
WH2016	1	QT562	81.24
WH2016	1	QT563	76.83
WH2016	1	QT564	76.32
WH2016	1	QT565	82.15
WH2016	1	QT566	81.06
WH2016	1	QT567	81.76
WH2016	1	QT568	80.49
WH2016	1	QT569	75.46
WH2016	1	QT570	76.08
WH2016	1	QT571	83.43
WH2016	1	QT572	73.76
WH2016	1	QT573	76.86
WH2016	1	QT574	73.38
WH2016	1	QT575	79.86
WH2016	1	QT576	76.04
WH2016	1	QT577	74.69
WH2016	1	QT578	77.15
WH2016	1	QT579	80.36
WH2016	1	QT580	81.08
WH2016	1	QT581	79.36
WH2016	1	QT582	77.22
WH2016	1	QT583	81.61
WH2016	1	QT584	82.06
WH2016	1	QT585	79.2
WH2016	1	QT586	80.66
WH2016	1	QT587	77.6
WH2016	1	QT588	81.94
WH2016	1	QT589	81.02
WH2016	1	QT590	79.22
WH2016	1	QT591	81.12
WH2016	1	QT592	78.48
WH2016	1	QT593	79.2
WH2016	1	QT594	77.76
WH2016	1	QT595	80.26
WH2016	1	QT596	76.61
WH2016	1	QT597	78.4
WH2016	1	QT598	77.82
WH2016	1	QT599	80.51
WH2016	1	QT600	79.25
WH2016	1	QT601	74.97
WH2016	1	QT602	71.13
WH2016	1	QT603	74.69
WH2016	1	QT604	74.77
WH2016	1	QT605	77.08
WH2016	1	QT606	80.08
WH2016	1	QT607	75.71
WH2016	1	QT608	79.92
WH2016	1	QT609	79.95
WH2016	1	QT610	77.69
WH2016	1	QT611	82.04
WH2016	1	QT612	80.99
WH2016	1	QT613	79.02
WH2016	1	QT614	76.09
WH2016	1	QT615	80.37
WH2016	1	QT616	81.38
WH2016	1	QT617	79.84
WH2016	1	QT618	81.39
WH2016	1	QT619	83.24
WH2016	1	QT620	76.75
WH2016	1	QT621	79.29
WH2016	1	QT622	79.18
WH2016	1	QT623	82.29
WH2016	1	QT624	78.66
WH2016	1	QT625	79.46
WH2016	1	QT626	79.26
WH2016	1	QT627	76.6
WH2016	1	QT628	78.3
WH2016	1	QT629	79.3
WH2016	1	QT630	70.73
WH2016	1	QT631	71.6
WH2016	1	QT632	76.46
WH2016	1	QT633	81.41
WH2016	1	QT634	77.85
WH2016	1	QT635	78.03
WH2016	1	QT636	76.8
WH2016	1	QT637	77.47
WH2016	1	QT638	75.01
WH2016	1	QT639	77.44
WH2016	1	QT640	81.81
WH2016	1	QT641	84.07
WH2016	1	QT642	80.51
WH2016	1	QT643	68.66
WH2016	1	QT644	68.36
WH2016	1	QT645	81.55
WH2016	1	QT646	78.87
WH2016	1	QT647	80.22
WH2016	1	QT648	73.05
WH2016	1	QT649	78.71
WH2016	1	QT650	74.96
WH2016	1	QT651	78.88
WH2016	1	QT652	78.62
WH2016	1	QT653	76.16
WH2016	1	QT654	76.6
WH2016	1	QT655	77.67
WH2016	1	QT656	74.48
WH2016	1	QT657	79.76
WH2016	1	QT658	77.52
WH2016	1	QT659	78.33
WH2016	1	QT660	74.56
WH2016	1	QT661	81.23
WH2016	1	QT662	73.54
WH2016	1	QT663	73.38
WH2016	1	QT664	81.79
WH2016	1	QT665	78.39
WH2016	1	QT666	71.49
WH2016	1	QT667	78.15
WH2016	1	QT668	80.86
WH2016	1	QT669	77.92
WH2016	1	QT670	79.46
WH2016	1	QT671	72.61
WH2016	1	QT672	#NULL!
WH2016	1	QT673	77.56
WH2016	1	QT674	74.44
WH2016	1	QT675	72.99
WH2016	1	QT676	78.75
WH2016	1	QT677	75.02
WH2016	1	QT678	83.18
WH2016	1	QT679	78.82
WH2016	1	QT1980	80.2
WH2016	1	QT1981	77.2
WH2016	2	QT487	79.34
WH2016	2	QT488	74.24
WH2016	2	QT489	80.98
WH2016	2	QT490	78.67
WH2016	2	QT491	78.77
WH2016	2	QT492	80.83
WH2016	2	QT493	82.59
WH2016	2	QT494	79.14
WH2016	2	QT495	81.58
WH2016	2	QT496	82.57
WH2016	2	QT497	79.98
WH2016	2	QT498	79.3
WH2016	2	QT499	79.34
WH2016	2	QT500	69.48
WH2016	2	QT501	81.06
WH2016	2	QT502	72.73
WH2016	2	QT503	74.47
WH2016	2	QT504	73.3
WH2016	2	QT505	75.46
WH2016	2	QT506	83.98
WH2016	2	QT507	81.24
WH2016	2	QT508	76.77
WH2016	2	QT509	79.02
WH2016	2	QT510	81.1
WH2016	2	QT511	81.75
WH2016	2	QT512	81.78
WH2016	2	QT513	77.71
WH2016	2	QT514	83.46
WH2016	2	QT515	75.95
WH2016	2	QT516	83.8
WH2016	2	QT517	78.58
WH2016	2	QT518	81.46
WH2016	2	QT519	80.16
WH2016	2	QT520	77.87
WH2016	2	QT521	80.23
WH2016	2	QT522	79.39
WH2016	2	QT523	70.68
WH2016	2	QT524	80.61
WH2016	2	QT525	80.76
WH2016	2	QT526	79.96
WH2016	2	QT527	79.6
WH2016	2	QT528	74.3
WH2016	2	QT529	82.9
WH2016	2	QT530	80.99
WH2016	2	QT531	76.4
WH2016	2	QT532	76.49
WH2016	2	QT533	76.98
WH2016	2	QT534	81.53
WH2016	2	QT535	72.23
[truncated: 341 more rows]
